# Supplementary material for: Recovery of Previously Uncultured Bacterial Genera from Three Mediterranean Sponges
Source: Mar Biotechnol (NY). 2017 Jul 10;19(5):454–68. doi: 10.1007/s10126-017-9766-4 (PMC5599449; doi:10.1007/s10126-017-9766-4)
Supplement: Supplementary file 3 — (XLSX 18 kb) [file 10126_2017_9766_MOESM3_ESM.xlsx]

## Sheet: Blad1
"Recovery of previously uncultured bacterial genera from three Mediterranean sponges"
by Dennis Versluis, Kyle McPherson, Mark W.J. van Passel, Hauke Smidt and Detmer Sipkema
in Marine Biotechnology
Supplementary Table S1 Panel A: primers that were used for 16S rRNA gene amplicon pyrosequencing. Panel B: read data were obtained from five different 16S rRNA gene amplicon 454-pyrosequening runs. Here is shown which samples were included in each run and which primers were used. Accession numbers of the corresponding datasets in the SRA ENA database are also shown. All datasets are deposited und…
(A)
Forward primers (5' ® 3')	Primer Name	Titanium adapter A or B	Barcode	Primer sequence
	TitAdapA–AACCAACC–27F–DegS–1	CCATCTCATCCCTGCGTGTCTCCGACTCAG	AACCAACC	GTTYGATYMTGGCTCAG
	TitAdapA–AACCAAGG–27F–DegS–2	CCATCTCATCCCTGCGTGTCTCCGACTCAG	AACCAAGG	GTTYGATYMTGGCTCAG
	TitAdapA–AACCATCG–27F–DegS–3	CCATCTCATCCCTGCGTGTCTCCGACTCAG	AACCATCG	GTTYGATYMTGGCTCAG
	TitAdapA–AACCATGC–27F–DegS–4	CCATCTCATCCCTGCGTGTCTCCGACTCAG	AACCATGC	GTTYGATYMTGGCTCAG
	TitAdapA–AACCGCAT–27F–DegS–5	CCATCTCATCCCTGCGTGTCTCCGACTCAG	AACCGCAT	GTTYGATYMTGGCTCAG
	TitAdapA–AACCGCTA–27F–DegS–6	CCATCTCATCCCTGCGTGTCTCCGACTCAG	AACCGCTA	GTTYGATYMTGGCTCAG
	TitAdapA–AACCGGAA–27F–DegS–7	CCATCTCATCCCTGCGTGTCTCCGACTCAG	AACCGGAA	GTTYGATYMTGGCTCAG
	TitAdapA–AACCGGTT–27F–DegS–8	CCATCTCATCCCTGCGTGTCTCCGACTCAG	AACCGGTT	GTTYGATYMTGGCTCAG
	TitAdapA–AACCTACG–27F–DegS–9	CCATCTCATCCCTGCGTGTCTCCGACTCAG	AACCTACG	GTTYGATYMTGGCTCAG
	TitAdapA–AACCTAGC–27F–DegS–10	CCATCTCATCCCTGCGTGTCTCCGACTCAG	AACCTAGC	GTTYGATYMTGGCTCAG
	TitAdapA–AACCTTCC–27F–DegS–11	CCATCTCATCCCTGCGTGTCTCCGACTCAG	AACCTTCC	GTTYGATYMTGGCTCAG
	TitAdapA–AACCTTGG–27F–DegS–12	CCATCTCATCCCTGCGTGTCTCCGACTCAG	AACCTTGG	GTTYGATYMTGGCTCAG
	TitAdapA–AACGAACG–27F–DegS–13	CCATCTCATCCCTGCGTGTCTCCGACTCAG	AACGAACG	GTTYGATYMTGGCTCAG
	TitAdapA–AACGAAGC–27F–DegS–14	CCATCTCATCCCTGCGTGTCTCCGACTCAG	AACGAAGC	GTTYGATYMTGGCTCAG
	TitAdapA–AACGATCC–27F–DegS–15	CCATCTCATCCCTGCGTGTCTCCGACTCAG	AACGATCC	GTTYGATYMTGGCTCAG
	TitAdapA–AACGATGG–27F–DegS–16	CCATCTCATCCCTGCGTGTCTCCGACTCAG	AACGATGG	GTTYGATYMTGGCTCAG
	TitAdapA–AACGCCAT–27F–DegS–17	CCATCTCATCCCTGCGTGTCTCCGACTCAG	AACGCCAT	GTTYGATYMTGGCTCAG
	TitAdapA–AACGCCTA–27F–DegS–18	CCATCTCATCCCTGCGTGTCTCCGACTCAG	AACGCCTA	GTTYGATYMTGGCTCAG
	TitAdapA–AACGCGAA–27F–DegS–19	CCATCTCATCCCTGCGTGTCTCCGACTCAG	AACGCGAA	GTTYGATYMTGGCTCAG
	TitAdapA–AACGCGTT–27F–DegS–20	CCATCTCATCCCTGCGTGTCTCCGACTCAG	AACGCGTT	GTTYGATYMTGGCTCAG
	TitAdapA–AACGGCAA–27F–DegS–21	CCATCTCATCCCTGCGTGTCTCCGACTCAG	AACGGCAA	GTTYGATYMTGGCTCAG
	TitAdapA–AACGGCTT–27F–DegS–22	CCATCTCATCCCTGCGTGTCTCCGACTCAG	AACGGCTT	GTTYGATYMTGGCTCAG
	TitAdapA–AACGTACC–27F–DegS–23	CCATCTCATCCCTGCGTGTCTCCGACTCAG	AACGTACC	GTTYGATYMTGGCTCAG
	TitAdapA–AACGTAGG–27F–DegS–24	CCATCTCATCCCTGCGTGTCTCCGACTCAG	AACGTAGG	GTTYGATYMTGGCTCAG
	TitAdapA–AACGTTCG–27F–DegS–25	CCATCTCATCCCTGCGTGTCTCCGACTCAG	AACGTTCG	GTTYGATYMTGGCTCAG
	TitAdapA–AACGTTGC–27F–DegS–26	CCATCTCATCCCTGCGTGTCTCCGACTCAG	AACGTTGC	GTTYGATYMTGGCTCAG
	TitAdapA–AAGCAACG–27F–DegS–27	CCATCTCATCCCTGCGTGTCTCCGACTCAG	AAGCAACG	GTTYGATYMTGGCTCAG
	TitAdapA–AAGCAAGC–27F–DegS–28	CCATCTCATCCCTGCGTGTCTCCGACTCAG	AAGCAAGC	GTTYGATYMTGGCTCAG
	TitAdapA–AAGCATCC–27F–DegS–29	CCATCTCATCCCTGCGTGTCTCCGACTCAG	AAGCATCC	GTTYGATYMTGGCTCAG
	TitAdapA–AAGCATGG–27F–DegS–30	CCATCTCATCCCTGCGTGTCTCCGACTCAG	AAGCATGG	GTTYGATYMTGGCTCAG
	TitAdapA–AAGCCGAA–27F–DegS–31	CCATCTCATCCCTGCGTGTCTCCGACTCAG	AAGCCGAA	GTTYGATYMTGGCTCAG
	TitAdapA–AAGCCGTT–27F–DegS–32	CCATCTCATCCCTGCGTGTCTCCGACTCAG	AAGCCGTT	GTTYGATYMTGGCTCAG
	TitAdapA–AAGCGCAA–27F–DegS–33	CCATCTCATCCCTGCGTGTCTCCGACTCAG	AAGCGCAA	GTTYGATYMTGGCTCAG
	TitAdapA–AAGCGCTT–27F–DegS–34	CCATCTCATCCCTGCGTGTCTCCGACTCAG	AAGCGCTT	GTTYGATYMTGGCTCAG
	TitAdapA–AAGCGGAT–27F–DegS–35	CCATCTCATCCCTGCGTGTCTCCGACTCAG	AAGCGGAT	GTTYGATYMTGGCTCAG
	TitAdapA–AAGCGGTA–27F–DegS–36	CCATCTCATCCCTGCGTGTCTCCGACTCAG	AAGCGGTA	GTTYGATYMTGGCTCAG
	TitAdapA–AAGCTACC–27F–DegS–37	CCATCTCATCCCTGCGTGTCTCCGACTCAG	AAGCTACC	GTTYGATYMTGGCTCAG
	TitAdapA–AAGCTAGG–27F–DegS–38	CCATCTCATCCCTGCGTGTCTCCGACTCAG	AAGCTAGG	GTTYGATYMTGGCTCAG
	TitAdapA–AAGCTTCG–27F–DegS–39	CCATCTCATCCCTGCGTGTCTCCGACTCAG	AAGCTTCG	GTTYGATYMTGGCTCAG
	TitAdapA–AAGCTTGC–27F–DegS–40	CCATCTCATCCCTGCGTGTCTCCGACTCAG	AAGCTTGC	GTTYGATYMTGGCTCAG
	TitAdapA–ACACCTCT–27F–DegS–69	CCATCTCATCCCTGCGTGTCTCCGACTCAG	ACACCTCT	GTTYGATYMTGGCTCAG
	TitAdapA–ACACCTGA–27F–DegS–70	CCATCTCATCCCTGCGTGTCTCCGACTCAG	ACACCTGA	GTTYGATYMTGGCTCAG
	TitAdapA–ACACGACT–27F–DegS–71	CCATCTCATCCCTGCGTGTCTCCGACTCAG	ACACGACT	GTTYGATYMTGGCTCAG
	TitAdapA–ACACGAGA–27F–DegS–72	CCATCTCATCCCTGCGTGTCTCCGACTCAG	ACACGAGA	GTTYGATYMTGGCTCAG
	TitAdapA–ACACGTCA–27F–DegS–73	CCATCTCATCCCTGCGTGTCTCCGACTCAG	ACACGTCA	GTTYGATYMTGGCTCAG
	TitAdapA–ACACGTGT–27F–DegS–74	CCATCTCATCCCTGCGTGTCTCCGACTCAG	ACACGTGT	GTTYGATYMTGGCTCAG
	TitAdapA–ACACTCAG–27F–DegS–75	CCATCTCATCCCTGCGTGTCTCCGACTCAG	ACACTCAG	GTTYGATYMTGGCTCAG
	TitAdapA–ACACTCTC–27F–DegS–76	CCATCTCATCCCTGCGTGTCTCCGACTCAG	ACACTCTC	GTTYGATYMTGGCTCAG
	TitAdapA–ACACTGAC–27F–DegS–77	CCATCTCATCCCTGCGTGTCTCCGACTCAG	ACACTGAC	GTTYGATYMTGGCTCAG
	TitAdapA–ACACTGTG–27F–DegS–78	CCATCTCATCCCTGCGTGTCTCCGACTCAG	ACACTGTG	GTTYGATYMTGGCTCAG
	TitAdapA–ACAGACAG–27F–DegS–79	CCATCTCATCCCTGCGTGTCTCCGACTCAG	ACAGACAG	GTTYGATYMTGGCTCAG
	TitAdapA–ACAGACTC–27F–DegS–80	CCATCTCATCCCTGCGTGTCTCCGACTCAG	ACAGACTC	GTTYGATYMTGGCTCAG
	TitAdapA–ACAGAGAC–27F–DegS–81	CCATCTCATCCCTGCGTGTCTCCGACTCAG	ACAGAGAC	GTTYGATYMTGGCTCAG
	TitAdapA–ACAGAGTG–27F–DegS–82	CCATCTCATCCCTGCGTGTCTCCGACTCAG	ACAGAGTG	GTTYGATYMTGGCTCAG
Reverse primers (5' ® 3')	338R-I			GCWGCCTCCCGTAGGAGT
	338R-II			GCWGCCACCCGTAGGTGT
	TitAdapB–ACAGCACT–338RI+II–83	CCTATCCCCTGTGTGCCTTGGCAGTCTCAG	ACAGCACT	GCWGCCWCCCGTAGGWGT
	TitAdapB–ACAGCAGA–338RI+II–84	CCTATCCCCTGTGTGCCTTGGCAGTCTCAG	ACAGCAGA	GCWGCCWCCCGTAGGWGT
	TitAdapB–ACAGCTCA–338RI+II–85	CCTATCCCCTGTGTGCCTTGGCAGTCTCAG	ACAGCTCA	GCWGCCWCCCGTAGGWGT
	TitAdapB–ACAGCTGT–338RI+II–86	CCTATCCCCTGTGTGCCTTGGCAGTCTCAG	ACAGCTGT	GCWGCCWCCCGTAGGWGT
	TitAdapB–ACAGGACA–338RI+II–87	CCTATCCCCTGTGTGCCTTGGCAGTCTCAG	ACAGGACA	GCWGCCWCCCGTAGGWGT
	TitAdapB–ACAGGAGT–338RI+II–88	CCTATCCCCTGTGTGCCTTGGCAGTCTCAG	ACAGGAGT	GCWGCCWCCCGTAGGWGT
	TitAdapB–ACAGGTCT–338RI+II–89	CCTATCCCCTGTGTGCCTTGGCAGTCTCAG	ACAGGTCT	GCWGCCWCCCGTAGGWGT
	TitAdapB–ACAGGTGA–338RI+II–90	CCTATCCCCTGTGTGCCTTGGCAGTCTCAG	ACAGGTGA	GCWGCCWCCCGTAGGWGT
	TitAdapB–ACAGTCAC–338RI+II–91	CCTATCCCCTGTGTGCCTTGGCAGTCTCAG	ACAGTCAC	GCWGCCWCCCGTAGGWGT
	TitAdapB–ACAGTCTG–338RI+II–92	CCTATCCCCTGTGTGCCTTGGCAGTCTCAG	ACAGTCTG	GCWGCCWCCCGTAGGWGT
	TitAdapB–ACAGTGAG–338RI+II–93	CCTATCCCCTGTGTGCCTTGGCAGTCTCAG	ACAGTGAG	GCWGCCWCCCGTAGGWGT
	TitAdapB–ACAGTGTC–338RI+II–94	CCTATCCCCTGTGTGCCTTGGCAGTCTCAG	ACAGTGTC	GCWGCCWCCCGTAGGWGT
	TitAdapB–ACCAACCA–338RI+II–95	CCTATCCCCTGTGTGCCTTGGCAGTCTCAG	ACCAACCA	GCWGCCWCCCGTAGGWGT
	TitAdapB–ACCAACGT–338RI+II–96	CCTATCCCCTGTGTGCCTTGGCAGTCTCAG	ACCAACGT	GCWGCCWCCCGTAGGWGT
	TitAdapB–ACCAAGCT–338RI+II–97	CCTATCCCCTGTGTGCCTTGGCAGTCTCAG	ACCAAGCT	GCWGCCWCCCGTAGGWGT
	TitAdapB–ACCAAGGA–338RI+II–98	CCTATCCCCTGTGTGCCTTGGCAGTCTCAG	ACCAAGGA	GCWGCCWCCCGTAGGWGT
	TitAdapB–ACCACAAC–338RI+II–99	CCTATCCCCTGTGTGCCTTGGCAGTCTCAG	ACCACAAC	GCWGCCWCCCGTAGGWGT
	TitAdapB–ACCACATG–338RI+II–100	CCTATCCCCTGTGTGCCTTGGCAGTCTCAG	ACCACATG	GCWGCCWCCCGTAGGWGT
	TitAdapB–ACCACTAG–338RI+II–101	CCTATCCCCTGTGTGCCTTGGCAGTCTCAG	ACCACTAG	GCWGCCWCCCGTAGGWGT
	TitAdapB–ACCACTTC–338RI+II–102	CCTATCCCCTGTGTGCCTTGGCAGTCTCAG	ACCACTTC	GCWGCCWCCCGTAGGWGT
	TitAdapB–ACCAGAAG–338RI+II–103	CCTATCCCCTGTGTGCCTTGGCAGTCTCAG	ACCAGAAG	GCWGCCWCCCGTAGGWGT
	TitAdapB–ACCAGATC–338RI+II–104	CCTATCCCCTGTGTGCCTTGGCAGTCTCAG	ACCAGATC	GCWGCCWCCCGTAGGWGT
	TitAdapB–ACCAGTAC–338RI+II–105	CCTATCCCCTGTGTGCCTTGGCAGTCTCAG	ACCAGTAC	GCWGCCWCCCGTAGGWGT
	TitAdapB–ACCAGTTG–338RI+II–106	CCTATCCCCTGTGTGCCTTGGCAGTCTCAG	ACCAGTTG	GCWGCCWCCCGTAGGWGT
	TitAdapB–ACCATCCT–338RI+II–107	CCTATCCCCTGTGTGCCTTGGCAGTCTCAG	ACCATCCT	GCWGCCWCCCGTAGGWGT
	TitAdapB–ACCATCGA–338RI+II–108	CCTATCCCCTGTGTGCCTTGGCAGTCTCAG	ACCATCGA	GCWGCCWCCCGTAGGWGT
	TitAdapB–ACCATGCA–338RI+II–109	CCTATCCCCTGTGTGCCTTGGCAGTCTCAG	ACCATGCA	GCWGCCWCCCGTAGGWGT
	TitAdapB–ACCATGGT–338RI+II–110	CCTATCCCCTGTGTGCCTTGGCAGTCTCAG	ACCATGGT	GCWGCCWCCCGTAGGWGT
	TitAdapB–ACCTACCT–338RI+II–111	CCTATCCCCTGTGTGCCTTGGCAGTCTCAG	ACCTACCT	GCWGCCWCCCGTAGGWGT
	TitAdapB–ACCTACGA–338RI+II–112	CCTATCCCCTGTGTGCCTTGGCAGTCTCAG	ACCTACGA	GCWGCCWCCCGTAGGWGT
	TitAdapB–ACCTAGCA–338RI+II–113	CCTATCCCCTGTGTGCCTTGGCAGTCTCAG	ACCTAGCA	GCWGCCWCCCGTAGGWGT
	TitAdapB–ACCTAGGT–338RI+II–114	CCTATCCCCTGTGTGCCTTGGCAGTCTCAG	ACCTAGGT	GCWGCCWCCCGTAGGWGT
	TitAdapB–ACCTCAAG–338RI+II–115	CCTATCCCCTGTGTGCCTTGGCAGTCTCAG	ACCTCAAG	GCWGCCWCCCGTAGGWGT
	TitAdapB–ACCTCATC–338RI+II–116	CCTATCCCCTGTGTGCCTTGGCAGTCTCAG	ACCTCATC	GCWGCCWCCCGTAGGWGT
	TitAdapB–ACCTCTAC–338RI+II–117	CCTATCCCCTGTGTGCCTTGGCAGTCTCAG	ACCTCTAC	GCWGCCWCCCGTAGGWGT
	TitAdapB–ACCTCTTG–338RI+II–118	CCTATCCCCTGTGTGCCTTGGCAGTCTCAG	ACCTCTTG	GCWGCCWCCCGTAGGWGT
	TitAdapB–ACCTGAAC–338RI+II–119	CCTATCCCCTGTGTGCCTTGGCAGTCTCAG	ACCTGAAC	GCWGCCWCCCGTAGGWGT
	TitAdapB–ACCTGATG–338RI+II–120	CCTATCCCCTGTGTGCCTTGGCAGTCTCAG	ACCTGATG	GCWGCCWCCCGTAGGWGT
	TitAdapB–ACCTGTAG–338RI+II–121	CCTATCCCCTGTGTGCCTTGGCAGTCTCAG	ACCTGTAG	GCWGCCWCCCGTAGGWGT
	TitAdapB–ACCTGTTC–338RI+II–122	CCTATCCCCTGTGTGCCTTGGCAGTCTCAG	ACCTGTTC	GCWGCCWCCCGTAGGWGT
	TitAdapB–ACCTTCCA–338RI+II–123	CCTATCCCCTGTGTGCCTTGGCAGTCTCAG	ACCTTCCA	GCWGCCWCCCGTAGGWGT
	TitAdapB–ACCTTCGT–338RI+II–124	CCTATCCCCTGTGTGCCTTGGCAGTCTCAG	ACCTTCGT	GCWGCCWCCCGTAGGWGT
	TitAdapB–ACCTTGCT–338RI+II–125	CCTATCCCCTGTGTGCCTTGGCAGTCTCAG	ACCTTGCT	GCWGCCWCCCGTAGGWGT
	TitAdapB–ACCTTGGA–338RI+II–126	CCTATCCCCTGTGTGCCTTGGCAGTCTCAG	ACCTTGGA	GCWGCCWCCCGTAGGWGT
	TitAdapB–ACGAACCT–338RI+II–127	CCTATCCCCTGTGTGCCTTGGCAGTCTCAG	ACGAACCT	GCWGCCWCCCGTAGGWGT
	TitAdapB–ACGAACGA–338RI+II–128	CCTATCCCCTGTGTGCCTTGGCAGTCTCAG	ACGAACGA	GCWGCCWCCCGTAGGWGT
	TitAdapB–ACGAAGCA–338RI+II–129	CCTATCCCCTGTGTGCCTTGGCAGTCTCAG	ACGAAGCA	GCWGCCWCCCGTAGGWGT
	TitAdapB–ACGAAGGT–338RI+II–130	CCTATCCCCTGTGTGCCTTGGCAGTCTCAG	ACGAAGGT	GCWGCCWCCCGTAGGWGT
(B)
	Sample ID	Forward primer	Reverse primer(s)	Accession number
Run 1	A.aerophoba community	TitAdapA–AAGCCGAA–27F–DegS–31	338R-I + 338R-II	ERS666672
Run 2	C.candelabrum community	TitAdapA–ACAGACAG–27F–DegS–79	338R-I + 338R-II	ERS666674
	P.ficiformis community	TitAdapA–ACAGACTC–27F–DegS–80	338R-I + 338R-II	ERS666673
Run 3	A.aerophoba–Scraped–Day15–Mucin–Agar	TitAdapA–AACCAACC–27F–DegS–1	338R-I + 338R-II	ERS666675
	A.aerophoba–Scraped–Day15–Mucin–Filter	TitAdapA–AACCAAGG–27F–DegS–2	338R-I + 338R-II
	A.aerophoba–Scraped–Day15–Marine–Agar	TitAdapA–AACCATCG–27F–DegS–3	338R-I + 338R-II
	A.aerophoba–Scraped–Day15–Marine–Filter	TitAdapA–AACCATGC–27F–DegS–4	338R-I + 338R-II
	A.aerophoba–Scraped–Day15–Marine10Xdil–Agar	TitAdapA–AACCGCAT–27F–DegS–5	338R-I + 338R-II
	A.aerophoba–Scraped–Day15–Marine10Xdil–Filter	TitAdapA–AACCGCTA–27F–DegS–6	338R-I + 338R-II
	A.aerophoba–Scraped–Day15–Mueller-Hinton–Agar	TitAdapA–AACCGGAA–27F–DegS–7	338R-I + 338R-II
	A.aerophoba–Scraped–Day15–Mueller-Hinton–Filter	TitAdapA–AACCGGTT–27F–DegS–8	338R-I + 338R-II
	A.aerophoba–Scraped–Day15–Mueller-Hinton10Xdil–Agar	TitAdapA–AACCTACG–27F–DegS–9	338R-I + 338R-II
	A.aerophoba–Scraped–Day15–Mueller-Hinton10Xdil–Filter	TitAdapA–AACCTAGC–27F–DegS–10	338R-I + 338R-II
	A.aerophoba–Scraped–Day30–Mucin–Agar	TitAdapA–AACCTTCC–27F–DegS–11	338R-I + 338R-II
	A.aerophoba–Scraped–Day30–Mucin–Filter	TitAdapA–AACCTTGG–27F–DegS–12	338R-I + 338R-II
	A.aerophoba–Scraped–Day30–Marine–Agar	TitAdapA–AACGAACG–27F–DegS–13	338R-I + 338R-II
	A.aerophoba–Scraped–Day30–Marine–Filter	TitAdapA–AACGAAGC–27F–DegS–14	338R-I + 338R-II
	A.aerophoba–Scraped–Day30–Marine10Xdil–Agar	TitAdapA–AACGATCC–27F–DegS–15	338R-I + 338R-II
	A.aerophoba–Scraped–Day30–Marine10Xdil–Filter	TitAdapA–AACGATGG–27F–DegS–16	338R-I + 338R-II
	A.aerophoba–Scraped–Day30–Mueller-Hinton–Agar	TitAdapA–AACGCCAT–27F–DegS–17	338R-I + 338R-II
	A.aerophoba–Scraped–Day30–Mueller-Hinton–Filter	TitAdapA–AACGCCTA–27F–DegS–18	338R-I + 338R-II
	A.aerophoba–Scraped–Day30–Mueller-Hinton10Xdil–Agar	TitAdapA–AACGCGAA–27F–DegS–19	338R-I + 338R-II
	A.aerophoba–Scraped–Day30–Mueller-Hinton10Xdil–Filter	TitAdapA–AACGCGTT–27F–DegS–20	338R-I + 338R-II
	P.ficiformis–Scraped–Day15–Mucin–Agar	TitAdapA–AACGGCAA–27F–DegS–21	338R-I + 338R-II	ERS666676
	P.ficiformis–Scraped–Day15–Mucin–Filter	TitAdapA–AACGGCTT–27F–DegS–22	338R-I + 338R-II
	P.ficiformis–Scraped–Day15–Marine–Agar	TitAdapA–AACGTACC–27F–DegS–23	338R-I + 338R-II
	P.ficiformis–Scraped–Day15–Marine–Filter	TitAdapA–AACGTAGG–27F–DegS–24	338R-I + 338R-II
	P.ficiformis–Scraped–Day15–Marine10Xdil–Agar	TitAdapA–AACGTTCG–27F–DegS–25	338R-I + 338R-II
	P.ficiformis–Scraped–Day15–Marine10Xdil–Filter	TitAdapA–AACGTTGC–27F–DegS–26	338R-I + 338R-II
	P.ficiformis–Scraped–Day15–Mueller-Hinton–Agar	TitAdapA–AAGCAACG–27F–DegS–27	338R-I + 338R-II
	P.ficiformis–Scraped–Day15–Mueller-Hinton–Filter	TitAdapA–AAGCAAGC–27F–DegS–28	338R-I + 338R-II
	P.ficiformis–Scraped–Day15–Mueller-Hinton10Xdil–Agar	TitAdapA–AAGCATCC–27F–DegS–29	338R-I + 338R-II
	P.ficiformis–Scraped–Day15–Mueller-Hinton10Xdil–Filter	TitAdapA–AAGCATGG–27F–DegS–30	338R-I + 338R-II
	P.ficiformis–Scraped–Day30–Mucin–Agar	TitAdapA–AAGCCGAA–27F–DegS–31	338R-I + 338R-II
	P.ficiformis–Scraped–Day30–Mucin–Filter	TitAdapA–AAGCCGTT–27F–DegS–32	338R-I + 338R-II
	P.ficiformis–Scraped–Day30–Marine–Agar	TitAdapA–AAGCGCAA–27F–DegS–33	338R-I + 338R-II
	P.ficiformis–Scraped–Day30–Marine–Filter	TitAdapA–AAGCGCTT–27F–DegS–34	338R-I + 338R-II
	P.ficiformis–Scraped–Day30–Marine10Xdil–Agar	TitAdapA–AAGCGGAT–27F–DegS–35	338R-I + 338R-II
	P.ficiformis–Scraped–Day30–Marine10Xdil–Filter	TitAdapA–AAGCGGTA–27F–DegS–36	338R-I + 338R-II
	P.ficiformis–Scraped–Day30–Mueller-Hinton–Agar	TitAdapA–AAGCTACC–27F–DegS–37	338R-I + 338R-II
	P.ficiformis–Scraped–Day30–Mueller-Hinton–Filter	TitAdapA–AAGCTAGG–27F–DegS–38	338R-I + 338R-II
	P.ficiformis–Scraped–Day30–Mueller-Hinton10Xdil–Agar	TitAdapA–AAGCTTCG–27F–DegS–39	338R-I + 338R-II
	P.ficiformis–Scraped–Day30–Mueller-Hinton10Xdil–Filter	TitAdapA–AAGCTTGC–27F–DegS–40	338R-I + 338R-II
	C.candelabrum–Scraped–Day15–Mucin–Agar	TitAdapA–ACACCTCT–27F–DegS–69	338R-I + 338R-II	ERS666853
	C.candelabrum–Scraped–Day15–Mucin–Filter	TitAdapA–ACACCTGA–27F–DegS–70	338R-I + 338R-II
	C.candelabrum–Scraped–Day15–Marine–Agar	TitAdapA–ACACGACT–27F–DegS–71	338R-I + 338R-II
	C.candelabrum–Scraped–Day15–Marine–Filter	TitAdapA–ACACGAGA–27F–DegS–72	338R-I + 338R-II
	C.candelabrum–Scraped–Day15–Marine10Xdil–Agar	TitAdapA–ACACGTCA–27F–DegS–73	338R-I + 338R-II
	C.candelabrum–Scraped–Day15–Marine10Xdil–Filter	TitAdapA–ACACGTGT–27F–DegS–74	338R-I + 338R-II
	C.candelabrum–Scraped–Day15–Mueller-Hinton–Agar	TitAdapA–ACACTCAG–27F–DegS–75	338R-I + 338R-II
	C.candelabrum–Scraped–Day15–Mueller-Hinton–Filter	TitAdapA–ACACTCTC–27F–DegS–76	338R-I + 338R-II
	C.candelabrum–Scraped–Day15–Mueller-Hinton10Xdil–Agar	TitAdapA–ACACTGAC–27F–DegS–77	338R-I + 338R-II
	C.candelabrum–Scraped–Day15–Mueller-Hinton10Xdil–Filter	TitAdapA–ACACTGTG–27F–DegS–78	338R-I + 338R-II
	C.candelabrum–Scraped–Day30–Mucin–Agar	TitAdapA–ACAGACAG–27F–DegS–79	338R-I + 338R-II
	C.candelabrum–Scraped–Day30–Mucin–Filter	TitAdapA–ACAGACTC–27F–DegS–80	338R-I + 338R-II
	C.candelabrum–Scraped–Day30–Marine–Agar	TitAdapA–ACAGAGAC–27F–DegS–81	338R-I + 338R-II
	C.candelabrum–Scraped–Day30–Marine–Filter	TitAdapA–ACAGAGTG–27F–DegS–82	338R-I + 338R-II
Run 4	C.candelabrum–Scraped–Day30–Marine10Xdil–Agar	TitAdapA–AACCAACC–27F–DegS–1	338R-I + 338R-II	ERS666854
	C.candelabrum–Scraped–Day30–Marine10Xdil–Filter	TitAdapA–AACCAAGG–27F–DegS–2	338R-I + 338R-II
	C.candelabrum–Scraped–Day30–Mueller-Hinton–Agar	TitAdapA–AACCATCG–27F–DegS–3	338R-I + 338R-II
	C.candelabrum–Scraped–Day30–Mueller-Hinton–Filter	TitAdapA–AACCATGC–27F–DegS–4	338R-I + 338R-II
	C.candelabrum–Scraped–Day30–Mueller-Hinton10Xdil–Agar	TitAdapA–AACCGCAT–27F–DegS–5	338R-I + 338R-II
	C.candelabrum–Scraped–Day30–Mueller-Hinton10Xdil–Filter	TitAdapA–AACCGCTA–27F–DegS–6	338R-I + 338R-II
Run 5	Individual isolates 1A01-1D12	TitAdapA–AACCAACC–27F–DegS–1	TitAdapB–ACAGCACT–338RI+II–83 to TitAdapB–ACGAAGGT–338RI+II–130	ERS670816
	Individual isolates 1E01-2H12	TitAdapA–AACCAAGG–27F–DegS–2	TitAdapB–ACAGCACT–338RI+II–83 to TitAdapB–ACGAAGGT–338RI+II–130
	Individual isolates 2A01-2D12	TitAdapA–AACCATCG–27F–DegS–3	TitAdapB–ACAGCACT–338RI+II–83 to TitAdapB–ACGAAGGT–338RI+II–130
	Individual isolates 2E01-2H12	TitAdapA–AACCATGC–27F–DegS–4	TitAdapB–ACAGCACT–338RI+II–83 to TitAdapB–ACGAAGGT–338RI+II–130
	Individual isolates 3A01-3D12	TitAdapA–AACCGCAT–27F–DegS–5	TitAdapB–ACAGCACT–338RI+II–83 to TitAdapB–ACGAAGGT–338RI+II–130
	Individual isolates 3E01-3H12	TitAdapA–AACCGCTA–27F–DegS–6	TitAdapB–ACAGCACT–338RI+II–83 to TitAdapB–ACGAAGGT–338RI+II–130
	Individual isolates 4A01-4D12	TitAdapA–AACCGGAA–27F–DegS–7	TitAdapB–ACAGCACT–338RI+II–83 to TitAdapB–ACGAAGGT–338RI+II–130
	Individual isolates 4E01-4H12	TitAdapA–AACCGGTT–27F–DegS–8	TitAdapB–ACAGCACT–338RI+II–83 to TitAdapB–ACGAAGGT–338RI+II–130
	Individual isolates 5A01-5D12	TitAdapA–AACCTACG–27F–DegS–9	TitAdapB–ACAGCACT–338RI+II–83 to TitAdapB–ACGAAGGT–338RI+II–130
	Individual isolates 5E01-5H12	TitAdapA–AACCTAGC–27F–DegS–10	TitAdapB–ACAGCACT–338RI+II–83 to TitAdapB–ACGAAGGT–338RI+II–130
	Individual isolates 6A01-6D12	TitAdapA–AACCTTCC–27F–DegS–11	TitAdapB–ACAGCACT–338RI+II–83 to TitAdapB–ACGAAGGT–338RI+II–130
	Individual isolates 6E01-6H12	TitAdapA–AACCTTGG–27F–DegS–12	TitAdapB–ACAGCACT–338RI+II–83 to TitAdapB–ACGAAGGT–338RI+II–130
	Individual isolates 7A01-7D12	TitAdapA–AACGAACG–27F–DegS–13	TitAdapB–ACAGCACT–338RI+II–83 to TitAdapB–ACGAAGGT–338RI+II–130
	Individual isolates 7E01-7H12	TitAdapA–AACGAAGC–27F–DegS–14	TitAdapB–ACAGCACT–338RI+II–83 to TitAdapB–ACGAAGGT–338RI+II–130
	Individual isolates 8A01-8D12	TitAdapA–AACGATCC–27F–DegS–15	TitAdapB–ACAGCACT–338RI+II–83 to TitAdapB–ACGAAGGT–338RI+II–130
	Individual isolates 8E01-8H12	TitAdapA–AACGATGG–27F–DegS–16	TitAdapB–ACAGCACT–338RI+II–83 to TitAdapB–ACGAAGGT–338RI+II–130
