# Supplementary material for: Recovery of Previously Uncultured Bacterial Genera from Three Mediterranean Sponges
Source: Mar Biotechnol (NY). 2017 Jul 10;19(5):454–68. doi: 10.1007/s10126-017-9766-4 (PMC5599449; doi:10.1007/s10126-017-9766-4)
Supplement: Supplementary file 4 — (XLSX 13 kb) [file 10126_2017_9766_MOESM4_ESM.xlsx]

## Sheet: Sheet1
"Recovery of previously uncultured bacterial genera from three Mediterranean sponges"
by Dennis Versluis, Kyle McPherson, Mark W.J. van Passel, Hauke Smidt and Detmer Sipkema
in Marine Biotechnology
Supplementary Table S2 Panel A: number of colonies picked from samples of three sponges (A. aerophoba, C. candelabrum and P. ficiformis) inoculated on five different agar media supplemented with antibiotics. Panel B and C: number of visible colonies scraped from identical samples inoculated on media without antibiotics. Cell material was harvested 15 and 30 days post-inoculation.
(A)
Picked isolates	Aplysina aerophoba		Corticium candelabrum		Petrosia ficiformis
	Agar	Filter	Agar	Filter	Agar	Filter
Marine agar	110	53	3	4	21	11
Marine agar (10 X diluted)	60	31	18	1	1	0
Mueller-Hinton agar	51	33	1	0	12	10
Mueller-Hinton agar (10 X diluted)	78	31	1	0	18	4
Mucin agar	57	52	0	0	16	2
(B)
Material from 3 plates scraped at day 15	Aplysina aerophoba		Corticium candelabrum		Petrosia ficiformis
	Agar	Filter	Agar	Filter	Agar	Filter
Marine agar	174	55	17	14	39	24
Marine agar (10 X diluted)	195	160	4	3	2	2
Mueller-Hinton agar	101	37	6	4	11	6
Mueller-Hinton agar (10 X diluted)	226	104	4	4	19	17
Mucin agar	183	100	93	15	18	15
(C)
Material from 3 plates scraped at day 30	Aplysina aerophoba		Corticium candelabrum		Petrosia ficiformis
	Agar	Filter	Agar	Filter	Agar	Filter
Marine agar	252	84	20	14	38	14
Marine agar (10 X diluted)	250	90	7	2	23	3
Mueller-Hinton agar	133	35	1	4	11	9
Mueller-Hinton agar (10 X diluted)	286	91	3	10	28	16
Mucin agar	169	119	93	253	25	14
