# Supplementary material for: Recovery of Previously Uncultured Bacterial Genera from Three Mediterranean Sponges
Source: Mar Biotechnol (NY). 2017 Jul 10;19(5):454–68. doi: 10.1007/s10126-017-9766-4 (PMC5599449; doi:10.1007/s10126-017-9766-4)
Supplement: Supplementary file 7 — (XLSX 38 kb) [file 10126_2017_9766_MOESM7_ESM.xlsx]

## Sheet: Sheet1
"Recovery of previously uncultured bacterial genera from three Mediterranean sponges"
by Dennis Versluis, Kyle McPherson, Mark W.J. van Passel, Hauke Smidt and Detmer Sipkema
in Marine Biotechnology
Supplementary Table S5 Publicly available genomes of members of the same species as the bacteria isolated in this study were investigated in terms of resistance gene composition. Protein sequences were downloaded from NCBI Genomes and the presence of antibiotic resistance genes was predicted with HMMER using profile-specific thresholds. The same method and pHMMs were used as described by Gibson e…
(A)
		MFS Antibiotic Efflux	RND Antibiotic Efflux	Other Efflux	Acetyltransferase	Nucleotidyltransferase	Phophotransferase	β-lactamase	Antibiotic inactivation	rRNA Methyltransferase	Ribosome Protection	Quinolone Resistance	Gene Modulating Resistance	Glycopeptide resistance
Name	Accession	Antibitiotic efflux			Antibiotic Modification			Antibiotic degradation		Target protection		Other
Sphinogobium xenophagum QYY	NZ_AKIB00000000	1	7	2				5
Sphinogobium xenophagum NBRC 107872	NZ_BARE00000000	1	6	2				5
Leisingera aquimarina DSM 24565	NZ_AXBE00000000	1	2	4				3
Brachybacterium paraconglomeratum LC44	NZ_AGSO00000000			3				1
Bacillus stratosphericus LAMA 585	NZ_APAS00000000	1		5	2			2					1
Aquimarina megaterium XH134	NZ_JACB00000000			4	1			5
Acinetobacter radioresistens DSM 6976	NZ_APQF00000000		4	3	3			2		1			1
Acinetobacter radioresistens NIPH 2130	NZ_APQE00000000		5	3	2			2		1			1
Acinetobacter radioresistens TG02010	NZ_AMJJ00000000		5	3	1			2		1			1
Acinetobacter radioresistens WC-A-157	NZ_ALIR00000000		5	3	2			2		1			1
Acinetobacter radioresistens SK82	NZ_ACVR00000000		5	3	2			2		1			1
Acinetobacter radioresistens SH164	NZ_ACPO00000000		5	3	2			2		1			1
(B)
		MFS Efflux	Ribosomal protection	Inactivation	Class A	Class B	Class C	Class D
Name	Accession	Tetracylines resistance			β-lactamase Ambler class
Sphinogobium xenophagum QYY	NZ_AKIB00000000	1			3	2
Sphinogobium xenophagum NBRC 107872	NZ_BARE00000000	1			3	2
Leisingera aquimarina DSM 24565	NZ_AXBE00000000	1				3
Brachybacterium paraconglomeratum LC44	NZ_AGSO00000000				1
Bacillus stratosphericus LAMA 585	NZ_APAS00000000	1				1		1
Aquimarina megaterium XH134	NZ_JACB00000000				2	3
Acinetobacter radioresistens DSM 6976	NZ_APQF00000000					1		1
Acinetobacter radioresistens NIPH 2130	NZ_APQE00000000					1		1
Acinetobacter radioresistens TG02010	NZ_AMJJ00000000					1		1
Acinetobacter radioresistens WC-A-157	NZ_ALIR00000000					1		1
Acinetobacter radioresistens SK82	NZ_ACVR00000000					1		1
Acinetobacter radioresistens SH164	NZ_ACPO00000000					1		1
(C)
	Protein ID	e-value	Resfam ID	Mechanism classification			Beta-lactamase Ambler class			Tetracycline resistance (Resfam only)	Tetracycline resistance (Resfam only)	Tetracycline resistance (Resfam only)	Tetracycline resistance (Resfam only)	Description
Sphinogobium xenophagum QYY (NZ_AKIB00000000)	gi|515751597|ref|WP_017184197.1|	0	RF0115	RND Antibiotic Efflux	RND Antibiotic Efflux	RND Antibiotic Efflux	-	-	-	-	-	-	-	mexE: membrane fusion protein of the MexEF-OprN multidrug efflux complex [ARO:3000803]	mexE: membrane fusion protein of the MexEF-OprN multidrug efflux complex [ARO:3000803]	mexE: membrane fusion protein of the MexEF-OprN multidrug efflux complex [ARO:3000803]	mexE: membrane fusion protein of the MexEF-OprN multidrug efflux complex [ARO:3000803]	mexE: membrane fusion protein of the MexEF-OprN multidrug efflux complex [ARO:3000803]	mexE: membrane fusion protein of the MexEF-OprN multidrug efflux complex [ARO:3000803]	mexE: membrane fusion protein of the MexEF-OprN multidrug efflux complex [ARO:3000803]	mexE: membrane fusion protein of the MexEF-OprN multidrug efflux complex [ARO:3000803]	mexE: membrane fusion protein of the MexEF-OprN multidrug efflux complex [ARO:3000803]	mexE: membrane fusion protein of the MexEF-OprN multidrug efflux complex [ARO:3000803]	mexE: membrane fusion protein of the MexEF-OprN multidrug efflux complex [ARO:3000803]	mexE: membrane fusion protein of the MexEF-OprN multidrug efflux complex [ARO:3000803]
	gi|648221436|ref|WP_026002585.1|	4.9e-56	RF0098	RND Antibiotic Efflux	RND Antibiotic Efflux	RND Antibiotic Efflux	-	-	-	-	-	-	-	mexE: membrane fusion protein of the MexEF-OprN multidrug efflux complex [ARO:3000803]	mexE: membrane fusion protein of the MexEF-OprN multidrug efflux complex [ARO:3000803]	mexE: membrane fusion protein of the MexEF-OprN multidrug efflux complex [ARO:3000803]	mexE: membrane fusion protein of the MexEF-OprN multidrug efflux complex [ARO:3000803]	mexE: membrane fusion protein of the MexEF-OprN multidrug efflux complex [ARO:3000803]	mexE: membrane fusion protein of the MexEF-OprN multidrug efflux complex [ARO:3000803]	mexE: membrane fusion protein of the MexEF-OprN multidrug efflux complex [ARO:3000803]	mexE: membrane fusion protein of the MexEF-OprN multidrug efflux complex [ARO:3000803]	mexE: membrane fusion protein of the MexEF-OprN multidrug efflux complex [ARO:3000803]	mexE: membrane fusion protein of the MexEF-OprN multidrug efflux complex [ARO:3000803]	mexE: membrane fusion protein of the MexEF-OprN multidrug efflux complex [ARO:3000803]	mexE: membrane fusion protein of the MexEF-OprN multidrug efflux complex [ARO:3000803]
	gi|648221224|ref|WP_026002373.1|	3e-56	RF0098	RND Antibiotic Efflux	RND Antibiotic Efflux	RND Antibiotic Efflux	-	-	-	-	-	-	-	resistance-nodulation-cell division (RND) antibiotic efflux pump [ARO:0010004]	resistance-nodulation-cell division (RND) antibiotic efflux pump [ARO:0010004]	resistance-nodulation-cell division (RND) antibiotic efflux pump [ARO:0010004]	resistance-nodulation-cell division (RND) antibiotic efflux pump [ARO:0010004]	resistance-nodulation-cell division (RND) antibiotic efflux pump [ARO:0010004]	resistance-nodulation-cell division (RND) antibiotic efflux pump [ARO:0010004]	resistance-nodulation-cell division (RND) antibiotic efflux pump [ARO:0010004]	resistance-nodulation-cell division (RND) antibiotic efflux pump [ARO:0010004]	resistance-nodulation-cell division (RND) antibiotic efflux pump [ARO:0010004]	resistance-nodulation-cell division (RND) antibiotic efflux pump [ARO:0010004]	resistance-nodulation-cell division (RND) antibiotic efflux pump [ARO:0010004]	resistance-nodulation-cell division (RND) antibiotic efflux pump [ARO:0010004]
	gi|515749593|ref|WP_017182193.1|	0	RF0115	RND Antibiotic Efflux	RND Antibiotic Efflux	RND Antibiotic Efflux	-	-	-	-	-	-	-	resistance-nodulation-cell division (RND) antibiotic efflux pump [ARO:0010004]	resistance-nodulation-cell division (RND) antibiotic efflux pump [ARO:0010004]	resistance-nodulation-cell division (RND) antibiotic efflux pump [ARO:0010004]	resistance-nodulation-cell division (RND) antibiotic efflux pump [ARO:0010004]	resistance-nodulation-cell division (RND) antibiotic efflux pump [ARO:0010004]	resistance-nodulation-cell division (RND) antibiotic efflux pump [ARO:0010004]	resistance-nodulation-cell division (RND) antibiotic efflux pump [ARO:0010004]	resistance-nodulation-cell division (RND) antibiotic efflux pump [ARO:0010004]	resistance-nodulation-cell division (RND) antibiotic efflux pump [ARO:0010004]	resistance-nodulation-cell division (RND) antibiotic efflux pump [ARO:0010004]	resistance-nodulation-cell division (RND) antibiotic efflux pump [ARO:0010004]	resistance-nodulation-cell division (RND) antibiotic efflux pump [ARO:0010004]
	gi|515750472|ref|WP_017183072.1|	0	RF0115	RND Antibiotic Efflux	RND Antibiotic Efflux	RND Antibiotic Efflux	-	-	-	-	-	-	-	Class A beta-lactamase [ARO:3000078]	Class A beta-lactamase [ARO:3000078]	Class A beta-lactamase [ARO:3000078]	Class A beta-lactamase [ARO:3000078]	Class A beta-lactamase [ARO:3000078]	Class A beta-lactamase [ARO:3000078]	Class A beta-lactamase [ARO:3000078]	Class A beta-lactamase [ARO:3000078]	Class A beta-lactamase [ARO:3000078]	Class A beta-lactamase [ARO:3000078]	Class A beta-lactamase [ARO:3000078]	Class A beta-lactamase [ARO:3000078]
	gi|515751215|ref|WP_017183815.1|	3.9e-41	RF0053	Beta-Lactamase	Beta-Lactamase	Beta-Lactamase	Class A	Class A	Class A	-	-	-	-	tetracycline resistance MFS efflux pump: selectively pump out tetracycline or tetracycline derivatives [ARO:3000239]	tetracycline resistance MFS efflux pump: selectively pump out tetracycline or tetracycline derivatives [ARO:3000239]	tetracycline resistance MFS efflux pump: selectively pump out tetracycline or tetracycline derivatives [ARO:3000239]	tetracycline resistance MFS efflux pump: selectively pump out tetracycline or tetracycline derivatives [ARO:3000239]	tetracycline resistance MFS efflux pump: selectively pump out tetracycline or tetracycline derivatives [ARO:3000239]	tetracycline resistance MFS efflux pump: selectively pump out tetracycline or tetracycline derivatives [ARO:3000239]	tetracycline resistance MFS efflux pump: selectively pump out tetracycline or tetracycline derivatives [ARO:3000239]	tetracycline resistance MFS efflux pump: selectively pump out tetracycline or tetracycline derivatives [ARO:3000239]	tetracycline resistance MFS efflux pump: selectively pump out tetracycline or tetracycline derivatives [ARO:3000239]	tetracycline resistance MFS efflux pump: selectively pump out tetracycline or tetracycline derivatives [ARO:3000239]	tetracycline resistance MFS efflux pump: selectively pump out tetracycline or tetracycline derivatives [ARO:3000239]	tetracycline resistance MFS efflux pump: selectively pump out tetracycline or tetracycline derivatives [ARO:3000239]
	gi|515749125|ref|WP_017181725.1|	2e-100	RF0134	MFS Transporter	MFS Transporter	MFS Transporter	-	-	-	Tetracycline MFS Efflux	Tetracycline MFS Efflux	Tetracycline MFS Efflux	Tetracycline MFS Efflux	ATP-binding cassette (ABC) antibiotic efflux pump [ARO:0010001]	ATP-binding cassette (ABC) antibiotic efflux pump [ARO:0010001]	ATP-binding cassette (ABC) antibiotic efflux pump [ARO:0010001]	ATP-binding cassette (ABC) antibiotic efflux pump [ARO:0010001]	ATP-binding cassette (ABC) antibiotic efflux pump [ARO:0010001]	ATP-binding cassette (ABC) antibiotic efflux pump [ARO:0010001]	ATP-binding cassette (ABC) antibiotic efflux pump [ARO:0010001]	ATP-binding cassette (ABC) antibiotic efflux pump [ARO:0010001]	ATP-binding cassette (ABC) antibiotic efflux pump [ARO:0010001]	ATP-binding cassette (ABC) antibiotic efflux pump [ARO:0010001]	ATP-binding cassette (ABC) antibiotic efflux pump [ARO:0010001]	ATP-binding cassette (ABC) antibiotic efflux pump [ARO:0010001]
	gi|648221447|ref|WP_026002596.1|	1.1e-75	RF0007	ABC Transporter	ABC Transporter	ABC Transporter	-	-	-	-	-	-	-	Subclass B3 (metallo-) beta-lactamase hydrolize penicillins, cephalosporins and carbapenems [ARO:3000571]	Subclass B3 (metallo-) beta-lactamase hydrolize penicillins, cephalosporins and carbapenems [ARO:3000571]	Subclass B3 (metallo-) beta-lactamase hydrolize penicillins, cephalosporins and carbapenems [ARO:3000571]	Subclass B3 (metallo-) beta-lactamase hydrolize penicillins, cephalosporins and carbapenems [ARO:3000571]	Subclass B3 (metallo-) beta-lactamase hydrolize penicillins, cephalosporins and carbapenems [ARO:3000571]	Subclass B3 (metallo-) beta-lactamase hydrolize penicillins, cephalosporins and carbapenems [ARO:3000571]	Subclass B3 (metallo-) beta-lactamase hydrolize penicillins, cephalosporins and carbapenems [ARO:3000571]	Subclass B3 (metallo-) beta-lactamase hydrolize penicillins, cephalosporins and carbapenems [ARO:3000571]	Subclass B3 (metallo-) beta-lactamase hydrolize penicillins, cephalosporins and carbapenems [ARO:3000571]	Subclass B3 (metallo-) beta-lactamase hydrolize penicillins, cephalosporins and carbapenems [ARO:3000571]	Subclass B3 (metallo-) beta-lactamase hydrolize penicillins, cephalosporins and carbapenems [ARO:3000571]	Subclass B3 (metallo-) beta-lactamase hydrolize penicillins, cephalosporins and carbapenems [ARO:3000571]
	gi|515750327|ref|WP_017182927.1|	1.3e-95	RF0125	Beta-Lactamase	Beta-Lactamase	Beta-Lactamase	Class B	Class B	Class B	-	-	-	-	Class A beta-lactamase [ARO:3000078]	Class A beta-lactamase [ARO:3000078]	Class A beta-lactamase [ARO:3000078]	Class A beta-lactamase [ARO:3000078]	Class A beta-lactamase [ARO:3000078]	Class A beta-lactamase [ARO:3000078]	Class A beta-lactamase [ARO:3000078]	Class A beta-lactamase [ARO:3000078]	Class A beta-lactamase [ARO:3000078]	Class A beta-lactamase [ARO:3000078]	Class A beta-lactamase [ARO:3000078]	Class A beta-lactamase [ARO:3000078]
	gi|515751343|ref|WP_017183943.1|	2.9e-45	RF0053	Beta-Lactamase	Beta-Lactamase	Beta-Lactamase	Class A	Class A	Class A	-	-	-	-	ATP-binding cassette (ABC) antibiotic efflux pump [ARO:0010001]	ATP-binding cassette (ABC) antibiotic efflux pump [ARO:0010001]	ATP-binding cassette (ABC) antibiotic efflux pump [ARO:0010001]	ATP-binding cassette (ABC) antibiotic efflux pump [ARO:0010001]	ATP-binding cassette (ABC) antibiotic efflux pump [ARO:0010001]	ATP-binding cassette (ABC) antibiotic efflux pump [ARO:0010001]	ATP-binding cassette (ABC) antibiotic efflux pump [ARO:0010001]	ATP-binding cassette (ABC) antibiotic efflux pump [ARO:0010001]	ATP-binding cassette (ABC) antibiotic efflux pump [ARO:0010001]	ATP-binding cassette (ABC) antibiotic efflux pump [ARO:0010001]	ATP-binding cassette (ABC) antibiotic efflux pump [ARO:0010001]	ATP-binding cassette (ABC) antibiotic efflux pump [ARO:0010001]
	gi|515748878|ref|WP_017181478.1|	9.1e-86	RF0007	ABC Transporter	ABC Transporter	ABC Transporter	-	-	-	-	-	-	-	mexH: membrane fusion protein of the efflux complex MexGHI-OpmD [ARO:3000807]	mexH: membrane fusion protein of the efflux complex MexGHI-OpmD [ARO:3000807]	mexH: membrane fusion protein of the efflux complex MexGHI-OpmD [ARO:3000807]	mexH: membrane fusion protein of the efflux complex MexGHI-OpmD [ARO:3000807]	mexH: membrane fusion protein of the efflux complex MexGHI-OpmD [ARO:3000807]	mexH: membrane fusion protein of the efflux complex MexGHI-OpmD [ARO:3000807]	mexH: membrane fusion protein of the efflux complex MexGHI-OpmD [ARO:3000807]	mexH: membrane fusion protein of the efflux complex MexGHI-OpmD [ARO:3000807]	mexH: membrane fusion protein of the efflux complex MexGHI-OpmD [ARO:3000807]	mexH: membrane fusion protein of the efflux complex MexGHI-OpmD [ARO:3000807]	mexH: membrane fusion protein of the efflux complex MexGHI-OpmD [ARO:3000807]	mexH: membrane fusion protein of the efflux complex MexGHI-OpmD [ARO:3000807]
	gi|515749594|ref|WP_017182194.1|	6.8e-44	RF0099	RND Antibiotic Efflux	RND Antibiotic Efflux	RND Antibiotic Efflux	-	-	-	-	-	-	-	Class B beta-lactamase [ARO:3000004]	Class B beta-lactamase [ARO:3000004]	Class B beta-lactamase [ARO:3000004]	Class B beta-lactamase [ARO:3000004]	Class B beta-lactamase [ARO:3000004]	Class B beta-lactamase [ARO:3000004]	Class B beta-lactamase [ARO:3000004]	Class B beta-lactamase [ARO:3000004]	Class B beta-lactamase [ARO:3000004]	Class B beta-lactamase [ARO:3000004]	Class B beta-lactamase [ARO:3000004]	Class B beta-lactamase [ARO:3000004]
	gi|515749874|ref|WP_017182474.1|	2.3e-29	RF0054	Beta-Lactamase	Beta-Lactamase	Beta-Lactamase	Class B	Class B	Class B	-	-	-	-	Class A beta-lactamase [ARO:3000078]	Class A beta-lactamase [ARO:3000078]	Class A beta-lactamase [ARO:3000078]	Class A beta-lactamase [ARO:3000078]	Class A beta-lactamase [ARO:3000078]	Class A beta-lactamase [ARO:3000078]	Class A beta-lactamase [ARO:3000078]	Class A beta-lactamase [ARO:3000078]	Class A beta-lactamase [ARO:3000078]	Class A beta-lactamase [ARO:3000078]	Class A beta-lactamase [ARO:3000078]	Class A beta-lactamase [ARO:3000078]
	gi|515752023|ref|WP_017184623.1|	4.6e-77	RF0053	Beta-Lactamase	Beta-Lactamase	Beta-Lactamase	Class A	Class A	Class A	-	-	-	-	resistance-nodulation-cell division (RND) antibiotic efflux pump [ARO:0010004]	resistance-nodulation-cell division (RND) antibiotic efflux pump [ARO:0010004]	resistance-nodulation-cell division (RND) antibiotic efflux pump [ARO:0010004]	resistance-nodulation-cell division (RND) antibiotic efflux pump [ARO:0010004]	resistance-nodulation-cell division (RND) antibiotic efflux pump [ARO:0010004]	resistance-nodulation-cell division (RND) antibiotic efflux pump [ARO:0010004]	resistance-nodulation-cell division (RND) antibiotic efflux pump [ARO:0010004]	resistance-nodulation-cell division (RND) antibiotic efflux pump [ARO:0010004]	resistance-nodulation-cell division (RND) antibiotic efflux pump [ARO:0010004]	resistance-nodulation-cell division (RND) antibiotic efflux pump [ARO:0010004]	resistance-nodulation-cell division (RND) antibiotic efflux pump [ARO:0010004]	resistance-nodulation-cell division (RND) antibiotic efflux pump [ARO:0010004]
	gi|515750813|ref|WP_017183413.1|	0	RF0115	RND Antibiotic Efflux	RND Antibiotic Efflux	RND Antibiotic Efflux	-	-	-	-	-	-	-	Class B beta-lactamase [ARO:3000004]	Class B beta-lactamase [ARO:3000004]	Class B beta-lactamase [ARO:3000004]	Class B beta-lactamase [ARO:3000004]	Class B beta-lactamase [ARO:3000004]	Class B beta-lactamase [ARO:3000004]	Class B beta-lactamase [ARO:3000004]	Class B beta-lactamase [ARO:3000004]	Class B beta-lactamase [ARO:3000004]	Class B beta-lactamase [ARO:3000004]	Class B beta-lactamase [ARO:3000004]	Class B beta-lactamase [ARO:3000004]
Sphinogobium xenophagum NBRC 107872 (NZ_BARE00000000)	gi|517882610|ref|WP_019052818.1|	3.1e-29	RF0054	Beta-Lactamase	Beta-Lactamase	Beta-Lactamase	Class B	Class B	Class B	-	-	-	-	resistance-nodulation-cell division (RND) antibiotic efflux pump [ARO:0010004]	resistance-nodulation-cell division (RND) antibiotic efflux pump [ARO:0010004]	resistance-nodulation-cell division (RND) antibiotic efflux pump [ARO:0010004]	resistance-nodulation-cell division (RND) antibiotic efflux pump [ARO:0010004]	resistance-nodulation-cell division (RND) antibiotic efflux pump [ARO:0010004]	resistance-nodulation-cell division (RND) antibiotic efflux pump [ARO:0010004]	resistance-nodulation-cell division (RND) antibiotic efflux pump [ARO:0010004]	resistance-nodulation-cell division (RND) antibiotic efflux pump [ARO:0010004]	resistance-nodulation-cell division (RND) antibiotic efflux pump [ARO:0010004]	resistance-nodulation-cell division (RND) antibiotic efflux pump [ARO:0010004]	resistance-nodulation-cell division (RND) antibiotic efflux pump [ARO:0010004]	resistance-nodulation-cell division (RND) antibiotic efflux pump [ARO:0010004]
	gi|517884414|ref|WP_019054622.1|	2.4e-301	RF0115	RND Antibiotic Efflux	RND Antibiotic Efflux	RND Antibiotic Efflux	-	-	-	-	-	-	-	ATP-binding cassette (ABC) antibiotic efflux pump [ARO:0010001]	ATP-binding cassette (ABC) antibiotic efflux pump [ARO:0010001]	ATP-binding cassette (ABC) antibiotic efflux pump [ARO:0010001]	ATP-binding cassette (ABC) antibiotic efflux pump [ARO:0010001]	ATP-binding cassette (ABC) antibiotic efflux pump [ARO:0010001]	ATP-binding cassette (ABC) antibiotic efflux pump [ARO:0010001]	ATP-binding cassette (ABC) antibiotic efflux pump [ARO:0010001]	ATP-binding cassette (ABC) antibiotic efflux pump [ARO:0010001]	ATP-binding cassette (ABC) antibiotic efflux pump [ARO:0010001]	ATP-binding cassette (ABC) antibiotic efflux pump [ARO:0010001]	ATP-binding cassette (ABC) antibiotic efflux pump [ARO:0010001]	ATP-binding cassette (ABC) antibiotic efflux pump [ARO:0010001]
	gi|517883336|ref|WP_019053544.1|	1.6e-85	RF0007	ABC Transporter	ABC Transporter	ABC Transporter	-	-	-	-	-	-	-	Subclass B3 (metallo-) beta-lactamase hydrolize penicillins, cephalosporins and carbapenems [ARO:3000571]	Subclass B3 (metallo-) beta-lactamase hydrolize penicillins, cephalosporins and carbapenems [ARO:3000571]	Subclass B3 (metallo-) beta-lactamase hydrolize penicillins, cephalosporins and carbapenems [ARO:3000571]	Subclass B3 (metallo-) beta-lactamase hydrolize penicillins, cephalosporins and carbapenems [ARO:3000571]	Subclass B3 (metallo-) beta-lactamase hydrolize penicillins, cephalosporins and carbapenems [ARO:3000571]	Subclass B3 (metallo-) beta-lactamase hydrolize penicillins, cephalosporins and carbapenems [ARO:3000571]	Subclass B3 (metallo-) beta-lactamase hydrolize penicillins, cephalosporins and carbapenems [ARO:3000571]	Subclass B3 (metallo-) beta-lactamase hydrolize penicillins, cephalosporins and carbapenems [ARO:3000571]	Subclass B3 (metallo-) beta-lactamase hydrolize penicillins, cephalosporins and carbapenems [ARO:3000571]	Subclass B3 (metallo-) beta-lactamase hydrolize penicillins, cephalosporins and carbapenems [ARO:3000571]	Subclass B3 (metallo-) beta-lactamase hydrolize penicillins, cephalosporins and carbapenems [ARO:3000571]	Subclass B3 (metallo-) beta-lactamase hydrolize penicillins, cephalosporins and carbapenems [ARO:3000571]
	gi|517883228|ref|WP_019053436.1|	6.5e-96	RF0125	Beta-Lactamase	Beta-Lactamase	Beta-Lactamase	Class B	Class B	Class B	-	-	-	-	resistance-nodulation-cell division (RND) antibiotic efflux pump [ARO:0010004]	resistance-nodulation-cell division (RND) antibiotic efflux pump [ARO:0010004]	resistance-nodulation-cell division (RND) antibiotic efflux pump [ARO:0010004]	resistance-nodulation-cell division (RND) antibiotic efflux pump [ARO:0010004]	resistance-nodulation-cell division (RND) antibiotic efflux pump [ARO:0010004]	resistance-nodulation-cell division (RND) antibiotic efflux pump [ARO:0010004]	resistance-nodulation-cell division (RND) antibiotic efflux pump [ARO:0010004]	resistance-nodulation-cell division (RND) antibiotic efflux pump [ARO:0010004]	resistance-nodulation-cell division (RND) antibiotic efflux pump [ARO:0010004]	resistance-nodulation-cell division (RND) antibiotic efflux pump [ARO:0010004]	resistance-nodulation-cell division (RND) antibiotic efflux pump [ARO:0010004]	resistance-nodulation-cell division (RND) antibiotic efflux pump [ARO:0010004]
	gi|517881349|ref|WP_019051557.1|	0	RF0115	RND Antibiotic Efflux	RND Antibiotic Efflux	RND Antibiotic Efflux	-	-	-	-	-	-	-	tetracycline resistance MFS efflux pump: selectively pump out tetracycline or tetracycline derivatives [ARO:3000239]	tetracycline resistance MFS efflux pump: selectively pump out tetracycline or tetracycline derivatives [ARO:3000239]	tetracycline resistance MFS efflux pump: selectively pump out tetracycline or tetracycline derivatives [ARO:3000239]	tetracycline resistance MFS efflux pump: selectively pump out tetracycline or tetracycline derivatives [ARO:3000239]	tetracycline resistance MFS efflux pump: selectively pump out tetracycline or tetracycline derivatives [ARO:3000239]	tetracycline resistance MFS efflux pump: selectively pump out tetracycline or tetracycline derivatives [ARO:3000239]	tetracycline resistance MFS efflux pump: selectively pump out tetracycline or tetracycline derivatives [ARO:3000239]	tetracycline resistance MFS efflux pump: selectively pump out tetracycline or tetracycline derivatives [ARO:3000239]	tetracycline resistance MFS efflux pump: selectively pump out tetracycline or tetracycline derivatives [ARO:3000239]	tetracycline resistance MFS efflux pump: selectively pump out tetracycline or tetracycline derivatives [ARO:3000239]	tetracycline resistance MFS efflux pump: selectively pump out tetracycline or tetracycline derivatives [ARO:3000239]	tetracycline resistance MFS efflux pump: selectively pump out tetracycline or tetracycline derivatives [ARO:3000239]
	gi|517881638|ref|WP_019051846.1|	1e-99	RF0134	MFS Transporter	MFS Transporter	MFS Transporter	-	-	-	Tetracycline MFS Efflux	Tetracycline MFS Efflux	Tetracycline MFS Efflux	Tetracycline MFS Efflux	mexE: membrane fusion protein of the MexEF-OprN multidrug efflux complex [ARO:3000803]	mexE: membrane fusion protein of the MexEF-OprN multidrug efflux complex [ARO:3000803]	mexE: membrane fusion protein of the MexEF-OprN multidrug efflux complex [ARO:3000803]	mexE: membrane fusion protein of the MexEF-OprN multidrug efflux complex [ARO:3000803]	mexE: membrane fusion protein of the MexEF-OprN multidrug efflux complex [ARO:3000803]	mexE: membrane fusion protein of the MexEF-OprN multidrug efflux complex [ARO:3000803]	mexE: membrane fusion protein of the MexEF-OprN multidrug efflux complex [ARO:3000803]	mexE: membrane fusion protein of the MexEF-OprN multidrug efflux complex [ARO:3000803]	mexE: membrane fusion protein of the MexEF-OprN multidrug efflux complex [ARO:3000803]	mexE: membrane fusion protein of the MexEF-OprN multidrug efflux complex [ARO:3000803]	mexE: membrane fusion protein of the MexEF-OprN multidrug efflux complex [ARO:3000803]	mexE: membrane fusion protein of the MexEF-OprN multidrug efflux complex [ARO:3000803]
	gi|517884415|ref|WP_019054623.1|	2.1e-53	RF0098	RND Antibiotic Efflux	RND Antibiotic Efflux	RND Antibiotic Efflux	-	-	-	-	-	-	-	Class A beta-lactamase [ARO:3000078]	Class A beta-lactamase [ARO:3000078]	Class A beta-lactamase [ARO:3000078]	Class A beta-lactamase [ARO:3000078]	Class A beta-lactamase [ARO:3000078]	Class A beta-lactamase [ARO:3000078]	Class A beta-lactamase [ARO:3000078]	Class A beta-lactamase [ARO:3000078]	Class A beta-lactamase [ARO:3000078]	Class A beta-lactamase [ARO:3000078]	Class A beta-lactamase [ARO:3000078]	Class A beta-lactamase [ARO:3000078]
	gi|517882900|ref|WP_019053108.1|	4.2e-41	RF0053	Beta-Lactamase	Beta-Lactamase	Beta-Lactamase	Class A	Class A	Class A	-	-	-	-	mexH: membrane fusion protein of the efflux complex MexGHI-OpmD [ARO:3000807]	mexH: membrane fusion protein of the efflux complex MexGHI-OpmD [ARO:3000807]	mexH: membrane fusion protein of the efflux complex MexGHI-OpmD [ARO:3000807]	mexH: membrane fusion protein of the efflux complex MexGHI-OpmD [ARO:3000807]	mexH: membrane fusion protein of the efflux complex MexGHI-OpmD [ARO:3000807]	mexH: membrane fusion protein of the efflux complex MexGHI-OpmD [ARO:3000807]	mexH: membrane fusion protein of the efflux complex MexGHI-OpmD [ARO:3000807]	mexH: membrane fusion protein of the efflux complex MexGHI-OpmD [ARO:3000807]	mexH: membrane fusion protein of the efflux complex MexGHI-OpmD [ARO:3000807]	mexH: membrane fusion protein of the efflux complex MexGHI-OpmD [ARO:3000807]	mexH: membrane fusion protein of the efflux complex MexGHI-OpmD [ARO:3000807]	mexH: membrane fusion protein of the efflux complex MexGHI-OpmD [ARO:3000807]
	gi|515749594|ref|WP_017182194.1|	6.8e-44	RF0099	RND Antibiotic Efflux	RND Antibiotic Efflux	RND Antibiotic Efflux	-	-	-	-	-	-	-	ATP-binding cassette (ABC) antibiotic efflux pump [ARO:0010001]	ATP-binding cassette (ABC) antibiotic efflux pump [ARO:0010001]	ATP-binding cassette (ABC) antibiotic efflux pump [ARO:0010001]	ATP-binding cassette (ABC) antibiotic efflux pump [ARO:0010001]	ATP-binding cassette (ABC) antibiotic efflux pump [ARO:0010001]	ATP-binding cassette (ABC) antibiotic efflux pump [ARO:0010001]	ATP-binding cassette (ABC) antibiotic efflux pump [ARO:0010001]	ATP-binding cassette (ABC) antibiotic efflux pump [ARO:0010001]	ATP-binding cassette (ABC) antibiotic efflux pump [ARO:0010001]	ATP-binding cassette (ABC) antibiotic efflux pump [ARO:0010001]	ATP-binding cassette (ABC) antibiotic efflux pump [ARO:0010001]	ATP-binding cassette (ABC) antibiotic efflux pump [ARO:0010001]
	gi|517882091|ref|WP_019052299.1|	2e-76	RF0007	ABC Transporter	ABC Transporter	ABC Transporter	-	-	-	-	-	-	-	Class A beta-lactamase [ARO:3000078]	Class A beta-lactamase [ARO:3000078]	Class A beta-lactamase [ARO:3000078]	Class A beta-lactamase [ARO:3000078]	Class A beta-lactamase [ARO:3000078]	Class A beta-lactamase [ARO:3000078]	Class A beta-lactamase [ARO:3000078]	Class A beta-lactamase [ARO:3000078]	Class A beta-lactamase [ARO:3000078]	Class A beta-lactamase [ARO:3000078]	Class A beta-lactamase [ARO:3000078]	Class A beta-lactamase [ARO:3000078]
	gi|648457888|ref|WP_026149639.1|	9.9e-46	RF0053	Beta-Lactamase	Beta-Lactamase	Beta-Lactamase	Class A	Class A	Class A	-	-	-	-	mexE: membrane fusion protein of the MexEF-OprN multidrug efflux complex [ARO:3000803]	mexE: membrane fusion protein of the MexEF-OprN multidrug efflux complex [ARO:3000803]	mexE: membrane fusion protein of the MexEF-OprN multidrug efflux complex [ARO:3000803]	mexE: membrane fusion protein of the MexEF-OprN multidrug efflux complex [ARO:3000803]	mexE: membrane fusion protein of the MexEF-OprN multidrug efflux complex [ARO:3000803]	mexE: membrane fusion protein of the MexEF-OprN multidrug efflux complex [ARO:3000803]	mexE: membrane fusion protein of the MexEF-OprN multidrug efflux complex [ARO:3000803]	mexE: membrane fusion protein of the MexEF-OprN multidrug efflux complex [ARO:3000803]	mexE: membrane fusion protein of the MexEF-OprN multidrug efflux complex [ARO:3000803]	mexE: membrane fusion protein of the MexEF-OprN multidrug efflux complex [ARO:3000803]	mexE: membrane fusion protein of the MexEF-OprN multidrug efflux complex [ARO:3000803]	mexE: membrane fusion protein of the MexEF-OprN multidrug efflux complex [ARO:3000803]
	gi|648458073|ref|WP_026149824.1|	3.4e-57	RF0098	RND Antibiotic Efflux	RND Antibiotic Efflux	RND Antibiotic Efflux	-	-	-	-	-	-	-	Class A beta-lactamase [ARO:3000078]	Class A beta-lactamase [ARO:3000078]	Class A beta-lactamase [ARO:3000078]	Class A beta-lactamase [ARO:3000078]	Class A beta-lactamase [ARO:3000078]	Class A beta-lactamase [ARO:3000078]	Class A beta-lactamase [ARO:3000078]	Class A beta-lactamase [ARO:3000078]	Class A beta-lactamase [ARO:3000078]	Class A beta-lactamase [ARO:3000078]	Class A beta-lactamase [ARO:3000078]	Class A beta-lactamase [ARO:3000078]
	gi|517882317|ref|WP_019052525.1|	4.3e-77	RF0053	Beta-Lactamase	Beta-Lactamase	Beta-Lactamase	Class A	Class A	Class A	-	-	-	-	resistance-nodulation-cell division (RND) antibiotic efflux pump [ARO:0010004]	resistance-nodulation-cell division (RND) antibiotic efflux pump [ARO:0010004]	resistance-nodulation-cell division (RND) antibiotic efflux pump [ARO:0010004]	resistance-nodulation-cell division (RND) antibiotic efflux pump [ARO:0010004]	resistance-nodulation-cell division (RND) antibiotic efflux pump [ARO:0010004]	resistance-nodulation-cell division (RND) antibiotic efflux pump [ARO:0010004]	resistance-nodulation-cell division (RND) antibiotic efflux pump [ARO:0010004]	resistance-nodulation-cell division (RND) antibiotic efflux pump [ARO:0010004]	resistance-nodulation-cell division (RND) antibiotic efflux pump [ARO:0010004]	resistance-nodulation-cell division (RND) antibiotic efflux pump [ARO:0010004]	resistance-nodulation-cell division (RND) antibiotic efflux pump [ARO:0010004]	resistance-nodulation-cell division (RND) antibiotic efflux pump [ARO:0010004]
	gi|515750813|ref|WP_017183413.1|	0	RF0115	RND Antibiotic Efflux	RND Antibiotic Efflux	RND Antibiotic Efflux	-	-	-	-	-	-	-	resistance-nodulation-cell division (RND) antibiotic efflux pump [ARO:0010004]	resistance-nodulation-cell division (RND) antibiotic efflux pump [ARO:0010004]	resistance-nodulation-cell division (RND) antibiotic efflux pump [ARO:0010004]	resistance-nodulation-cell division (RND) antibiotic efflux pump [ARO:0010004]	resistance-nodulation-cell division (RND) antibiotic efflux pump [ARO:0010004]	resistance-nodulation-cell division (RND) antibiotic efflux pump [ARO:0010004]	resistance-nodulation-cell division (RND) antibiotic efflux pump [ARO:0010004]	resistance-nodulation-cell division (RND) antibiotic efflux pump [ARO:0010004]	resistance-nodulation-cell division (RND) antibiotic efflux pump [ARO:0010004]	resistance-nodulation-cell division (RND) antibiotic efflux pump [ARO:0010004]	resistance-nodulation-cell division (RND) antibiotic efflux pump [ARO:0010004]	resistance-nodulation-cell division (RND) antibiotic efflux pump [ARO:0010004]
	gi|494283171|ref|WP_007162702.1|	0	RF0115	RND Antibiotic Efflux	RND Antibiotic Efflux	RND Antibiotic Efflux	-	-	-	-	-	-	-	mexE: membrane fusion protein of the MexEF-OprN multidrug efflux complex [ARO:3000803]	mexE: membrane fusion protein of the MexEF-OprN multidrug efflux complex [ARO:3000803]	mexE: membrane fusion protein of the MexEF-OprN multidrug efflux complex [ARO:3000803]	mexE: membrane fusion protein of the MexEF-OprN multidrug efflux complex [ARO:3000803]	mexE: membrane fusion protein of the MexEF-OprN multidrug efflux complex [ARO:3000803]	mexE: membrane fusion protein of the MexEF-OprN multidrug efflux complex [ARO:3000803]	mexE: membrane fusion protein of the MexEF-OprN multidrug efflux complex [ARO:3000803]	mexE: membrane fusion protein of the MexEF-OprN multidrug efflux complex [ARO:3000803]	mexE: membrane fusion protein of the MexEF-OprN multidrug efflux complex [ARO:3000803]	mexE: membrane fusion protein of the MexEF-OprN multidrug efflux complex [ARO:3000803]	mexE: membrane fusion protein of the MexEF-OprN multidrug efflux complex [ARO:3000803]	mexE: membrane fusion protein of the MexEF-OprN multidrug efflux complex [ARO:3000803]
Leisingera aquimarina DSM 24565 (NZ_AXBE00000000)	gi|653006797|ref|WP_027258966.1|	2e-53	RF0098	RND Antibiotic Efflux	RND Antibiotic Efflux	RND Antibiotic Efflux	-	-	-	-	-	-	-	tetracycline resistance MFS efflux pump: selectively pump out tetracycline or tetracycline derivatives [ARO:3000239]	tetracycline resistance MFS efflux pump: selectively pump out tetracycline or tetracycline derivatives [ARO:3000239]	tetracycline resistance MFS efflux pump: selectively pump out tetracycline or tetracycline derivatives [ARO:3000239]	tetracycline resistance MFS efflux pump: selectively pump out tetracycline or tetracycline derivatives [ARO:3000239]	tetracycline resistance MFS efflux pump: selectively pump out tetracycline or tetracycline derivatives [ARO:3000239]	tetracycline resistance MFS efflux pump: selectively pump out tetracycline or tetracycline derivatives [ARO:3000239]	tetracycline resistance MFS efflux pump: selectively pump out tetracycline or tetracycline derivatives [ARO:3000239]	tetracycline resistance MFS efflux pump: selectively pump out tetracycline or tetracycline derivatives [ARO:3000239]	tetracycline resistance MFS efflux pump: selectively pump out tetracycline or tetracycline derivatives [ARO:3000239]	tetracycline resistance MFS efflux pump: selectively pump out tetracycline or tetracycline derivatives [ARO:3000239]	tetracycline resistance MFS efflux pump: selectively pump out tetracycline or tetracycline derivatives [ARO:3000239]	tetracycline resistance MFS efflux pump: selectively pump out tetracycline or tetracycline derivatives [ARO:3000239]
	gi|653005384|ref|WP_027257553.1|	9.7e-95	RF0134	MFS Transporter	MFS Transporter	MFS Transporter	-	-	-	Tetracycline MFS Efflux	Tetracycline MFS Efflux	Tetracycline MFS Efflux	Tetracycline MFS Efflux	ATP-binding cassette (ABC) antibiotic efflux pump [ARO:0010001]	ATP-binding cassette (ABC) antibiotic efflux pump [ARO:0010001]	ATP-binding cassette (ABC) antibiotic efflux pump [ARO:0010001]	ATP-binding cassette (ABC) antibiotic efflux pump [ARO:0010001]	ATP-binding cassette (ABC) antibiotic efflux pump [ARO:0010001]	ATP-binding cassette (ABC) antibiotic efflux pump [ARO:0010001]	ATP-binding cassette (ABC) antibiotic efflux pump [ARO:0010001]	ATP-binding cassette (ABC) antibiotic efflux pump [ARO:0010001]	ATP-binding cassette (ABC) antibiotic efflux pump [ARO:0010001]	ATP-binding cassette (ABC) antibiotic efflux pump [ARO:0010001]	ATP-binding cassette (ABC) antibiotic efflux pump [ARO:0010001]	ATP-binding cassette (ABC) antibiotic efflux pump [ARO:0010001]
	gi|653007024|ref|WP_027259193.1|	1.7e-80	RF0007	ABC Transporter	ABC Transporter	ABC Transporter	-	-	-	-	-	-	-	Subclass B2 (metallo-) beta-lactamase selectively hydrolize carbapenems [ARO:3000570]	Subclass B2 (metallo-) beta-lactamase selectively hydrolize carbapenems [ARO:3000570]	Subclass B2 (metallo-) beta-lactamase selectively hydrolize carbapenems [ARO:3000570]	Subclass B2 (metallo-) beta-lactamase selectively hydrolize carbapenems [ARO:3000570]	Subclass B2 (metallo-) beta-lactamase selectively hydrolize carbapenems [ARO:3000570]	Subclass B2 (metallo-) beta-lactamase selectively hydrolize carbapenems [ARO:3000570]	Subclass B2 (metallo-) beta-lactamase selectively hydrolize carbapenems [ARO:3000570]	Subclass B2 (metallo-) beta-lactamase selectively hydrolize carbapenems [ARO:3000570]	Subclass B2 (metallo-) beta-lactamase selectively hydrolize carbapenems [ARO:3000570]	Subclass B2 (metallo-) beta-lactamase selectively hydrolize carbapenems [ARO:3000570]	Subclass B2 (metallo-) beta-lactamase selectively hydrolize carbapenems [ARO:3000570]	Subclass B2 (metallo-) beta-lactamase selectively hydrolize carbapenems [ARO:3000570]
	gi|653005061|ref|WP_027257230.1|	6.1e-20	RF0124	Beta-Lactamase	Beta-Lactamase	Beta-Lactamase	Class B	Class B	Class B	-	-	-	-	ATP-binding cassette (ABC) antibiotic efflux pump [ARO:0010001]	ATP-binding cassette (ABC) antibiotic efflux pump [ARO:0010001]	ATP-binding cassette (ABC) antibiotic efflux pump [ARO:0010001]	ATP-binding cassette (ABC) antibiotic efflux pump [ARO:0010001]	ATP-binding cassette (ABC) antibiotic efflux pump [ARO:0010001]	ATP-binding cassette (ABC) antibiotic efflux pump [ARO:0010001]	ATP-binding cassette (ABC) antibiotic efflux pump [ARO:0010001]	ATP-binding cassette (ABC) antibiotic efflux pump [ARO:0010001]	ATP-binding cassette (ABC) antibiotic efflux pump [ARO:0010001]	ATP-binding cassette (ABC) antibiotic efflux pump [ARO:0010001]	ATP-binding cassette (ABC) antibiotic efflux pump [ARO:0010001]	ATP-binding cassette (ABC) antibiotic efflux pump [ARO:0010001]
	gi|653007357|ref|WP_027259526.1|	5e-91	RF0007	ABC Transporter	ABC Transporter	ABC Transporter	-	-	-	-	-	-	-	ATP-binding cassette (ABC) antibiotic efflux pump [ARO:0010001]	ATP-binding cassette (ABC) antibiotic efflux pump [ARO:0010001]	ATP-binding cassette (ABC) antibiotic efflux pump [ARO:0010001]	ATP-binding cassette (ABC) antibiotic efflux pump [ARO:0010001]	ATP-binding cassette (ABC) antibiotic efflux pump [ARO:0010001]	ATP-binding cassette (ABC) antibiotic efflux pump [ARO:0010001]	ATP-binding cassette (ABC) antibiotic efflux pump [ARO:0010001]	ATP-binding cassette (ABC) antibiotic efflux pump [ARO:0010001]	ATP-binding cassette (ABC) antibiotic efflux pump [ARO:0010001]	ATP-binding cassette (ABC) antibiotic efflux pump [ARO:0010001]	ATP-binding cassette (ABC) antibiotic efflux pump [ARO:0010001]	ATP-binding cassette (ABC) antibiotic efflux pump [ARO:0010001]
	gi|653007465|ref|WP_027259634.1|	8.5e-82	RF0007	ABC Transporter	ABC Transporter	ABC Transporter	-	-	-	-	-	-	-	ATP-binding cassette (ABC) antibiotic efflux pump [ARO:0010001]	ATP-binding cassette (ABC) antibiotic efflux pump [ARO:0010001]	ATP-binding cassette (ABC) antibiotic efflux pump [ARO:0010001]	ATP-binding cassette (ABC) antibiotic efflux pump [ARO:0010001]	ATP-binding cassette (ABC) antibiotic efflux pump [ARO:0010001]	ATP-binding cassette (ABC) antibiotic efflux pump [ARO:0010001]	ATP-binding cassette (ABC) antibiotic efflux pump [ARO:0010001]	ATP-binding cassette (ABC) antibiotic efflux pump [ARO:0010001]	ATP-binding cassette (ABC) antibiotic efflux pump [ARO:0010001]	ATP-binding cassette (ABC) antibiotic efflux pump [ARO:0010001]	ATP-binding cassette (ABC) antibiotic efflux pump [ARO:0010001]	ATP-binding cassette (ABC) antibiotic efflux pump [ARO:0010001]
	gi|653004840|ref|WP_027257009.1|	2.2e-76	RF0007	ABC Transporter	ABC Transporter	ABC Transporter	-	-	-	-	-	-	-	resistance-nodulation-cell division (RND) antibiotic efflux pump [ARO:0010004]	resistance-nodulation-cell division (RND) antibiotic efflux pump [ARO:0010004]	resistance-nodulation-cell division (RND) antibiotic efflux pump [ARO:0010004]	resistance-nodulation-cell division (RND) antibiotic efflux pump [ARO:0010004]	resistance-nodulation-cell division (RND) antibiotic efflux pump [ARO:0010004]	resistance-nodulation-cell division (RND) antibiotic efflux pump [ARO:0010004]	resistance-nodulation-cell division (RND) antibiotic efflux pump [ARO:0010004]	resistance-nodulation-cell division (RND) antibiotic efflux pump [ARO:0010004]	resistance-nodulation-cell division (RND) antibiotic efflux pump [ARO:0010004]	resistance-nodulation-cell division (RND) antibiotic efflux pump [ARO:0010004]	resistance-nodulation-cell division (RND) antibiotic efflux pump [ARO:0010004]	resistance-nodulation-cell division (RND) antibiotic efflux pump [ARO:0010004]
	gi|653006798|ref|WP_027258967.1|	1.3e-293	RF0115	RND Antibiotic Efflux	RND Antibiotic Efflux	RND Antibiotic Efflux	-	-	-	-	-	-	-	Class A beta-lactamase [ARO:3000078]	Class A beta-lactamase [ARO:3000078]	Class A beta-lactamase [ARO:3000078]	Class A beta-lactamase [ARO:3000078]	Class A beta-lactamase [ARO:3000078]	Class A beta-lactamase [ARO:3000078]	Class A beta-lactamase [ARO:3000078]	Class A beta-lactamase [ARO:3000078]	Class A beta-lactamase [ARO:3000078]	Class A beta-lactamase [ARO:3000078]	Class A beta-lactamase [ARO:3000078]	Class A beta-lactamase [ARO:3000078]
	gi|498236588|ref|WP_010550744.1|	1.6e-15	RF0053	Beta-Lactamase	Beta-Lactamase	Beta-Lactamase	Class A	Class A	Class A	-	-	-	-	ATP-binding cassette (ABC) antibiotic efflux pump [ARO:0010001]	ATP-binding cassette (ABC) antibiotic efflux pump [ARO:0010001]	ATP-binding cassette (ABC) antibiotic efflux pump [ARO:0010001]	ATP-binding cassette (ABC) antibiotic efflux pump [ARO:0010001]	ATP-binding cassette (ABC) antibiotic efflux pump [ARO:0010001]	ATP-binding cassette (ABC) antibiotic efflux pump [ARO:0010001]	ATP-binding cassette (ABC) antibiotic efflux pump [ARO:0010001]	ATP-binding cassette (ABC) antibiotic efflux pump [ARO:0010001]	ATP-binding cassette (ABC) antibiotic efflux pump [ARO:0010001]	ATP-binding cassette (ABC) antibiotic efflux pump [ARO:0010001]	ATP-binding cassette (ABC) antibiotic efflux pump [ARO:0010001]	ATP-binding cassette (ABC) antibiotic efflux pump [ARO:0010001]
	gi|498237671|ref|WP_010551827.1|	1.2e-79	RF0007	ABC Transporter	ABC Transporter	ABC Transporter	-	-	-	-	-	-	-	ATP-binding cassette (ABC) antibiotic efflux pump [ARO:0010001]	ATP-binding cassette (ABC) antibiotic efflux pump [ARO:0010001]	ATP-binding cassette (ABC) antibiotic efflux pump [ARO:0010001]	ATP-binding cassette (ABC) antibiotic efflux pump [ARO:0010001]	ATP-binding cassette (ABC) antibiotic efflux pump [ARO:0010001]	ATP-binding cassette (ABC) antibiotic efflux pump [ARO:0010001]	ATP-binding cassette (ABC) antibiotic efflux pump [ARO:0010001]	ATP-binding cassette (ABC) antibiotic efflux pump [ARO:0010001]	ATP-binding cassette (ABC) antibiotic efflux pump [ARO:0010001]	ATP-binding cassette (ABC) antibiotic efflux pump [ARO:0010001]	ATP-binding cassette (ABC) antibiotic efflux pump [ARO:0010001]	ATP-binding cassette (ABC) antibiotic efflux pump [ARO:0010001]
Brachybacterium paraconglomeratum LC44 (NZ_AGSO00000000)	gi|498237161|ref|WP_010551317.1|	1.1e-83	RF0007	ABC Transporter	ABC Transporter	ABC Transporter	-	-	-	-	-	-	-	ATP-binding cassette (ABC) antibiotic efflux pump [ARO:0010001]	ATP-binding cassette (ABC) antibiotic efflux pump [ARO:0010001]	ATP-binding cassette (ABC) antibiotic efflux pump [ARO:0010001]	ATP-binding cassette (ABC) antibiotic efflux pump [ARO:0010001]	ATP-binding cassette (ABC) antibiotic efflux pump [ARO:0010001]	ATP-binding cassette (ABC) antibiotic efflux pump [ARO:0010001]	ATP-binding cassette (ABC) antibiotic efflux pump [ARO:0010001]	ATP-binding cassette (ABC) antibiotic efflux pump [ARO:0010001]	ATP-binding cassette (ABC) antibiotic efflux pump [ARO:0010001]	ATP-binding cassette (ABC) antibiotic efflux pump [ARO:0010001]	ATP-binding cassette (ABC) antibiotic efflux pump [ARO:0010001]	ATP-binding cassette (ABC) antibiotic efflux pump [ARO:0010001]
	gi|498235815|ref|WP_010549971.1|	2.7e-81	RF0007	ABC Transporter	ABC Transporter	ABC Transporter	-	-	-	-	-	-	-	ATP-binding cassette (ABC) antibiotic efflux pump [ARO:0010001]	ATP-binding cassette (ABC) antibiotic efflux pump [ARO:0010001]	ATP-binding cassette (ABC) antibiotic efflux pump [ARO:0010001]	ATP-binding cassette (ABC) antibiotic efflux pump [ARO:0010001]	ATP-binding cassette (ABC) antibiotic efflux pump [ARO:0010001]	ATP-binding cassette (ABC) antibiotic efflux pump [ARO:0010001]	ATP-binding cassette (ABC) antibiotic efflux pump [ARO:0010001]	ATP-binding cassette (ABC) antibiotic efflux pump [ARO:0010001]	ATP-binding cassette (ABC) antibiotic efflux pump [ARO:0010001]	ATP-binding cassette (ABC) antibiotic efflux pump [ARO:0010001]	ATP-binding cassette (ABC) antibiotic efflux pump [ARO:0010001]	ATP-binding cassette (ABC) antibiotic efflux pump [ARO:0010001]
	gi|494765247|ref|WP_007500655.1|	1e-94	RF0007	ABC Transporter	ABC Transporter	ABC Transporter	-	-	-	-	-	-	-	msbA: ATP-binding cassette (ABC) antibiotic efflux pump [ARO:3000460]	msbA: ATP-binding cassette (ABC) antibiotic efflux pump [ARO:3000460]	msbA: ATP-binding cassette (ABC) antibiotic efflux pump [ARO:3000460]	msbA: ATP-binding cassette (ABC) antibiotic efflux pump [ARO:3000460]	msbA: ATP-binding cassette (ABC) antibiotic efflux pump [ARO:3000460]	msbA: ATP-binding cassette (ABC) antibiotic efflux pump [ARO:3000460]	msbA: ATP-binding cassette (ABC) antibiotic efflux pump [ARO:3000460]	msbA: ATP-binding cassette (ABC) antibiotic efflux pump [ARO:3000460]	msbA: ATP-binding cassette (ABC) antibiotic efflux pump [ARO:3000460]	msbA: ATP-binding cassette (ABC) antibiotic efflux pump [ARO:3000460]	msbA: ATP-binding cassette (ABC) antibiotic efflux pump [ARO:3000460]	msbA: ATP-binding cassette (ABC) antibiotic efflux pump [ARO:3000460]
	gi|494761322|ref|WP_007496730.1|	5.9e-164	RF0107	ABC Transporter	ABC Transporter	ABC Transporter	-	-	-	-	-	-	-	Aminoglycoside Acetyltransferase (AAC3) [ARO:3000322]	Aminoglycoside Acetyltransferase (AAC3) [ARO:3000322]	Aminoglycoside Acetyltransferase (AAC3) [ARO:3000322]	Aminoglycoside Acetyltransferase (AAC3) [ARO:3000322]	Aminoglycoside Acetyltransferase (AAC3) [ARO:3000322]	Aminoglycoside Acetyltransferase (AAC3) [ARO:3000322]	Aminoglycoside Acetyltransferase (AAC3) [ARO:3000322]	Aminoglycoside Acetyltransferase (AAC3) [ARO:3000322]	Aminoglycoside Acetyltransferase (AAC3) [ARO:3000322]	Aminoglycoside Acetyltransferase (AAC3) [ARO:3000322]	Aminoglycoside Acetyltransferase (AAC3) [ARO:3000322]	Aminoglycoside Acetyltransferase (AAC3) [ARO:3000322]
Bacillus stratosphericus LAMA 585 (NZ_APAS00000000)	gi|494762831|ref|WP_007498239.1|	1.7e-55	RF0002	Acetyltransferase	Acetyltransferase	Acetyltransferase	-	-	-	-	-	-	-	Subclass B2 (metallo-) beta-lactamase selectively hydrolize carbapenems [ARO:3000570]	Subclass B2 (metallo-) beta-lactamase selectively hydrolize carbapenems [ARO:3000570]	Subclass B2 (metallo-) beta-lactamase selectively hydrolize carbapenems [ARO:3000570]	Subclass B2 (metallo-) beta-lactamase selectively hydrolize carbapenems [ARO:3000570]	Subclass B2 (metallo-) beta-lactamase selectively hydrolize carbapenems [ARO:3000570]	Subclass B2 (metallo-) beta-lactamase selectively hydrolize carbapenems [ARO:3000570]	Subclass B2 (metallo-) beta-lactamase selectively hydrolize carbapenems [ARO:3000570]	Subclass B2 (metallo-) beta-lactamase selectively hydrolize carbapenems [ARO:3000570]	Subclass B2 (metallo-) beta-lactamase selectively hydrolize carbapenems [ARO:3000570]	Subclass B2 (metallo-) beta-lactamase selectively hydrolize carbapenems [ARO:3000570]	Subclass B2 (metallo-) beta-lactamase selectively hydrolize carbapenems [ARO:3000570]	Subclass B2 (metallo-) beta-lactamase selectively hydrolize carbapenems [ARO:3000570]
	gi|494761937|ref|WP_007497345.1|	6.4e-09	RF0124	Beta-Lactamase	Beta-Lactamase	Beta-Lactamase	Class B	Class B	Class B	-	-	-	-	ATP-binding cassette (ABC) antibiotic efflux pump [ARO:0010001]	ATP-binding cassette (ABC) antibiotic efflux pump [ARO:0010001]	ATP-binding cassette (ABC) antibiotic efflux pump [ARO:0010001]	ATP-binding cassette (ABC) antibiotic efflux pump [ARO:0010001]	ATP-binding cassette (ABC) antibiotic efflux pump [ARO:0010001]	ATP-binding cassette (ABC) antibiotic efflux pump [ARO:0010001]	ATP-binding cassette (ABC) antibiotic efflux pump [ARO:0010001]	ATP-binding cassette (ABC) antibiotic efflux pump [ARO:0010001]	ATP-binding cassette (ABC) antibiotic efflux pump [ARO:0010001]	ATP-binding cassette (ABC) antibiotic efflux pump [ARO:0010001]	ATP-binding cassette (ABC) antibiotic efflux pump [ARO:0010001]	ATP-binding cassette (ABC) antibiotic efflux pump [ARO:0010001]
	gi|494761714|ref|WP_007497122.1|	1.8e-88	RF0007	ABC Transporter	ABC Transporter	ABC Transporter	-	-	-	-	-	-	-	tetracycline resistance MFS efflux pump: selectively pump out tetracycline or tetracycline derivatives [ARO:3000239]	tetracycline resistance MFS efflux pump: selectively pump out tetracycline or tetracycline derivatives [ARO:3000239]	tetracycline resistance MFS efflux pump: selectively pump out tetracycline or tetracycline derivatives [ARO:3000239]	tetracycline resistance MFS efflux pump: selectively pump out tetracycline or tetracycline derivatives [ARO:3000239]	tetracycline resistance MFS efflux pump: selectively pump out tetracycline or tetracycline derivatives [ARO:3000239]	tetracycline resistance MFS efflux pump: selectively pump out tetracycline or tetracycline derivatives [ARO:3000239]	tetracycline resistance MFS efflux pump: selectively pump out tetracycline or tetracycline derivatives [ARO:3000239]	tetracycline resistance MFS efflux pump: selectively pump out tetracycline or tetracycline derivatives [ARO:3000239]	tetracycline resistance MFS efflux pump: selectively pump out tetracycline or tetracycline derivatives [ARO:3000239]	tetracycline resistance MFS efflux pump: selectively pump out tetracycline or tetracycline derivatives [ARO:3000239]	tetracycline resistance MFS efflux pump: selectively pump out tetracycline or tetracycline derivatives [ARO:3000239]	tetracycline resistance MFS efflux pump: selectively pump out tetracycline or tetracycline derivatives [ARO:3000239]
	gi|494764986|ref|WP_007500394.1|	6.4e-62	RF0134	MFS Transporter	MFS Transporter	MFS Transporter	-	-	-	Tetracycline MFS Efflux	Tetracycline MFS Efflux	Tetracycline MFS Efflux	Tetracycline MFS Efflux	chloramphenicol acetyltransferase (CAT) [ARO:3000122]	chloramphenicol acetyltransferase (CAT) [ARO:3000122]	chloramphenicol acetyltransferase (CAT) [ARO:3000122]	chloramphenicol acetyltransferase (CAT) [ARO:3000122]	chloramphenicol acetyltransferase (CAT) [ARO:3000122]	chloramphenicol acetyltransferase (CAT) [ARO:3000122]	chloramphenicol acetyltransferase (CAT) [ARO:3000122]	chloramphenicol acetyltransferase (CAT) [ARO:3000122]	chloramphenicol acetyltransferase (CAT) [ARO:3000122]	chloramphenicol acetyltransferase (CAT) [ARO:3000122]	chloramphenicol acetyltransferase (CAT) [ARO:3000122]	chloramphenicol acetyltransferase (CAT) [ARO:3000122]
	gi|494763531|ref|WP_007498939.1|	5.2e-78	RF0050	Acetyltransferase	Acetyltransferase	Acetyltransferase	-	-	-	-	-	-	-	Class D beta-lactamases [ARO:3000075;ARO:3000017]	Class D beta-lactamases [ARO:3000075;ARO:3000017]	Class D beta-lactamases [ARO:3000075;ARO:3000017]	Class D beta-lactamases [ARO:3000075;ARO:3000017]	Class D beta-lactamases [ARO:3000075;ARO:3000017]	Class D beta-lactamases [ARO:3000075;ARO:3000017]	Class D beta-lactamases [ARO:3000075;ARO:3000017]	Class D beta-lactamases [ARO:3000075;ARO:3000017]	Class D beta-lactamases [ARO:3000075;ARO:3000017]	Class D beta-lactamases [ARO:3000075;ARO:3000017]	Class D beta-lactamases [ARO:3000075;ARO:3000017]	Class D beta-lactamases [ARO:3000075;ARO:3000017]
	gi|494765985|ref|WP_007501393.1|	3.5e-79	RF0056	Beta-Lactamase	Beta-Lactamase	Beta-Lactamase	Class D	Class D	Class D	-	-	-	-	ATP-binding cassette (ABC) antibiotic efflux pump [ARO:0010001]	ATP-binding cassette (ABC) antibiotic efflux pump [ARO:0010001]	ATP-binding cassette (ABC) antibiotic efflux pump [ARO:0010001]	ATP-binding cassette (ABC) antibiotic efflux pump [ARO:0010001]	ATP-binding cassette (ABC) antibiotic efflux pump [ARO:0010001]	ATP-binding cassette (ABC) antibiotic efflux pump [ARO:0010001]	ATP-binding cassette (ABC) antibiotic efflux pump [ARO:0010001]	ATP-binding cassette (ABC) antibiotic efflux pump [ARO:0010001]	ATP-binding cassette (ABC) antibiotic efflux pump [ARO:0010001]	ATP-binding cassette (ABC) antibiotic efflux pump [ARO:0010001]	ATP-binding cassette (ABC) antibiotic efflux pump [ARO:0010001]	ATP-binding cassette (ABC) antibiotic efflux pump [ARO:0010001]
	gi|494761261|ref|WP_007496669.1|	1.3e-102	RF0007	ABC Transporter	ABC Transporter	ABC Transporter	-	-	-	-	-	-	-	VanS: trasncriptional regulator of van glycopeptide resistance genes [ARO:3000071]	VanS: trasncriptional regulator of van glycopeptide resistance genes [ARO:3000071]	VanS: trasncriptional regulator of van glycopeptide resistance genes [ARO:3000071]	VanS: trasncriptional regulator of van glycopeptide resistance genes [ARO:3000071]	VanS: trasncriptional regulator of van glycopeptide resistance genes [ARO:3000071]	VanS: trasncriptional regulator of van glycopeptide resistance genes [ARO:3000071]	VanS: trasncriptional regulator of van glycopeptide resistance genes [ARO:3000071]	VanS: trasncriptional regulator of van glycopeptide resistance genes [ARO:3000071]	VanS: trasncriptional regulator of van glycopeptide resistance genes [ARO:3000071]	VanS: trasncriptional regulator of van glycopeptide resistance genes [ARO:3000071]	VanS: trasncriptional regulator of van glycopeptide resistance genes [ARO:3000071]	VanS: trasncriptional regulator of van glycopeptide resistance genes [ARO:3000071]
	gi|494765600|ref|WP_007501008.1|	8.6e-71	RF0155	Gene Modulating Resistance	Gene Modulating Resistance	Gene Modulating Resistance	-	-	-	-	-	-	-	ATP-binding cassette (ABC) antibiotic efflux pump [ARO:0010001]	ATP-binding cassette (ABC) antibiotic efflux pump [ARO:0010001]	ATP-binding cassette (ABC) antibiotic efflux pump [ARO:0010001]	ATP-binding cassette (ABC) antibiotic efflux pump [ARO:0010001]	ATP-binding cassette (ABC) antibiotic efflux pump [ARO:0010001]	ATP-binding cassette (ABC) antibiotic efflux pump [ARO:0010001]	ATP-binding cassette (ABC) antibiotic efflux pump [ARO:0010001]	ATP-binding cassette (ABC) antibiotic efflux pump [ARO:0010001]	ATP-binding cassette (ABC) antibiotic efflux pump [ARO:0010001]	ATP-binding cassette (ABC) antibiotic efflux pump [ARO:0010001]	ATP-binding cassette (ABC) antibiotic efflux pump [ARO:0010001]	ATP-binding cassette (ABC) antibiotic efflux pump [ARO:0010001]
	gi|494762294|ref|WP_007497702.1|	3.5e-105	RF0007	ABC Transporter	ABC Transporter	ABC Transporter	-	-	-	-	-	-	-	VEB and PER beta-lactamases (class a) [ARO:3000043;ARO:3000056]	VEB and PER beta-lactamases (class a) [ARO:3000043;ARO:3000056]	VEB and PER beta-lactamases (class a) [ARO:3000043;ARO:3000056]	VEB and PER beta-lactamases (class a) [ARO:3000043;ARO:3000056]	VEB and PER beta-lactamases (class a) [ARO:3000043;ARO:3000056]	VEB and PER beta-lactamases (class a) [ARO:3000043;ARO:3000056]	VEB and PER beta-lactamases (class a) [ARO:3000043;ARO:3000056]	VEB and PER beta-lactamases (class a) [ARO:3000043;ARO:3000056]	VEB and PER beta-lactamases (class a) [ARO:3000043;ARO:3000056]	VEB and PER beta-lactamases (class a) [ARO:3000043;ARO:3000056]	VEB and PER beta-lactamases (class a) [ARO:3000043;ARO:3000056]	VEB and PER beta-lactamases (class a) [ARO:3000043;ARO:3000056]
	gi|647199563|ref|WP_025664718.1|	6.8e-110	RF0161	Beta-Lactamase	Beta-Lactamase	Beta-Lactamase	Class A	Class A	Class A	-	-	-	-	A grouping of related NDM and CcrA beta-lactamases [ARO:3000057;ARO:3000578]	A grouping of related NDM and CcrA beta-lactamases [ARO:3000057;ARO:3000578]	A grouping of related NDM and CcrA beta-lactamases [ARO:3000057;ARO:3000578]	A grouping of related NDM and CcrA beta-lactamases [ARO:3000057;ARO:3000578]	A grouping of related NDM and CcrA beta-lactamases [ARO:3000057;ARO:3000578]	A grouping of related NDM and CcrA beta-lactamases [ARO:3000057;ARO:3000578]	A grouping of related NDM and CcrA beta-lactamases [ARO:3000057;ARO:3000578]	A grouping of related NDM and CcrA beta-lactamases [ARO:3000057;ARO:3000578]	A grouping of related NDM and CcrA beta-lactamases [ARO:3000057;ARO:3000578]	A grouping of related NDM and CcrA beta-lactamases [ARO:3000057;ARO:3000578]	A grouping of related NDM and CcrA beta-lactamases [ARO:3000057;ARO:3000578]	A grouping of related NDM and CcrA beta-lactamases [ARO:3000057;ARO:3000578]
	gi|647197971|ref|WP_025664050.1|	1.9e-91	RF0108	Beta-Lactamase	Beta-Lactamase	Beta-Lactamase	Class B	Class B	Class B	-	-	-	-	VEB and PER beta-lactamases (class a) [ARO:3000043;ARO:3000056]	VEB and PER beta-lactamases (class a) [ARO:3000043;ARO:3000056]	VEB and PER beta-lactamases (class a) [ARO:3000043;ARO:3000056]	VEB and PER beta-lactamases (class a) [ARO:3000043;ARO:3000056]	VEB and PER beta-lactamases (class a) [ARO:3000043;ARO:3000056]	VEB and PER beta-lactamases (class a) [ARO:3000043;ARO:3000056]	VEB and PER beta-lactamases (class a) [ARO:3000043;ARO:3000056]	VEB and PER beta-lactamases (class a) [ARO:3000043;ARO:3000056]	VEB and PER beta-lactamases (class a) [ARO:3000043;ARO:3000056]	VEB and PER beta-lactamases (class a) [ARO:3000043;ARO:3000056]	VEB and PER beta-lactamases (class a) [ARO:3000043;ARO:3000056]	VEB and PER beta-lactamases (class a) [ARO:3000043;ARO:3000056]
Aquimarina megaterium XH134 (NZ_JACB00000000)	gi|647196682|ref|WP_025663479.1|	1.2e-101	RF0161	Beta-Lactamase	Beta-Lactamase	Beta-Lactamase	Class A	Class A	Class A	-	-	-	-	ATP-binding cassette (ABC) antibiotic efflux pump [ARO:0010001]	ATP-binding cassette (ABC) antibiotic efflux pump [ARO:0010001]	ATP-binding cassette (ABC) antibiotic efflux pump [ARO:0010001]	ATP-binding cassette (ABC) antibiotic efflux pump [ARO:0010001]	ATP-binding cassette (ABC) antibiotic efflux pump [ARO:0010001]	ATP-binding cassette (ABC) antibiotic efflux pump [ARO:0010001]	ATP-binding cassette (ABC) antibiotic efflux pump [ARO:0010001]	ATP-binding cassette (ABC) antibiotic efflux pump [ARO:0010001]	ATP-binding cassette (ABC) antibiotic efflux pump [ARO:0010001]	ATP-binding cassette (ABC) antibiotic efflux pump [ARO:0010001]	ATP-binding cassette (ABC) antibiotic efflux pump [ARO:0010001]	ATP-binding cassette (ABC) antibiotic efflux pump [ARO:0010001]
	gi|647202583|ref|WP_025666013.1|	1.6e-76	RF0007	ABC Transporter	ABC Transporter	ABC Transporter	-	-	-	-	-	-	-	Subclass B1 (metallo-) beta-lactamase hydrolize penicillins, cephalosporins and carbapenems [ARO:3000568]	Subclass B1 (metallo-) beta-lactamase hydrolize penicillins, cephalosporins and carbapenems [ARO:3000568]	Subclass B1 (metallo-) beta-lactamase hydrolize penicillins, cephalosporins and carbapenems [ARO:3000568]	Subclass B1 (metallo-) beta-lactamase hydrolize penicillins, cephalosporins and carbapenems [ARO:3000568]	Subclass B1 (metallo-) beta-lactamase hydrolize penicillins, cephalosporins and carbapenems [ARO:3000568]	Subclass B1 (metallo-) beta-lactamase hydrolize penicillins, cephalosporins and carbapenems [ARO:3000568]	Subclass B1 (metallo-) beta-lactamase hydrolize penicillins, cephalosporins and carbapenems [ARO:3000568]	Subclass B1 (metallo-) beta-lactamase hydrolize penicillins, cephalosporins and carbapenems [ARO:3000568]	Subclass B1 (metallo-) beta-lactamase hydrolize penicillins, cephalosporins and carbapenems [ARO:3000568]	Subclass B1 (metallo-) beta-lactamase hydrolize penicillins, cephalosporins and carbapenems [ARO:3000568]	Subclass B1 (metallo-) beta-lactamase hydrolize penicillins, cephalosporins and carbapenems [ARO:3000568]	Subclass B1 (metallo-) beta-lactamase hydrolize penicillins, cephalosporins and carbapenems [ARO:3000568]
	gi|647205113|ref|WP_025667106.1|	8.3e-20	RF0123	Beta-Lactamase	Beta-Lactamase	Beta-Lactamase	Class B	Class B	Class B	-	-	-	-	ATP-binding cassette (ABC) antibiotic efflux pump [ARO:0010001]	ATP-binding cassette (ABC) antibiotic efflux pump [ARO:0010001]	ATP-binding cassette (ABC) antibiotic efflux pump [ARO:0010001]	ATP-binding cassette (ABC) antibiotic efflux pump [ARO:0010001]	ATP-binding cassette (ABC) antibiotic efflux pump [ARO:0010001]	ATP-binding cassette (ABC) antibiotic efflux pump [ARO:0010001]	ATP-binding cassette (ABC) antibiotic efflux pump [ARO:0010001]	ATP-binding cassette (ABC) antibiotic efflux pump [ARO:0010001]	ATP-binding cassette (ABC) antibiotic efflux pump [ARO:0010001]	ATP-binding cassette (ABC) antibiotic efflux pump [ARO:0010001]	ATP-binding cassette (ABC) antibiotic efflux pump [ARO:0010001]	ATP-binding cassette (ABC) antibiotic efflux pump [ARO:0010001]
	gi|647197969|ref|WP_025664049.1|	1.4e-85	RF0007	ABC Transporter	ABC Transporter	ABC Transporter	-	-	-	-	-	-	-	msbA: ATP-binding cassette (ABC) antibiotic efflux pump [ARO:3000460]	msbA: ATP-binding cassette (ABC) antibiotic efflux pump [ARO:3000460]	msbA: ATP-binding cassette (ABC) antibiotic efflux pump [ARO:3000460]	msbA: ATP-binding cassette (ABC) antibiotic efflux pump [ARO:3000460]	msbA: ATP-binding cassette (ABC) antibiotic efflux pump [ARO:3000460]	msbA: ATP-binding cassette (ABC) antibiotic efflux pump [ARO:3000460]	msbA: ATP-binding cassette (ABC) antibiotic efflux pump [ARO:3000460]	msbA: ATP-binding cassette (ABC) antibiotic efflux pump [ARO:3000460]	msbA: ATP-binding cassette (ABC) antibiotic efflux pump [ARO:3000460]	msbA: ATP-binding cassette (ABC) antibiotic efflux pump [ARO:3000460]	msbA: ATP-binding cassette (ABC) antibiotic efflux pump [ARO:3000460]	msbA: ATP-binding cassette (ABC) antibiotic efflux pump [ARO:3000460]
	gi|647199898|ref|WP_025664861.1|	3e-154	RF0107	ABC Transporter	ABC Transporter	ABC Transporter	-	-	-	-	-	-	-	chloramphenicol acetyltransferase (CAT) [ARO:3000122]	chloramphenicol acetyltransferase (CAT) [ARO:3000122]	chloramphenicol acetyltransferase (CAT) [ARO:3000122]	chloramphenicol acetyltransferase (CAT) [ARO:3000122]	chloramphenicol acetyltransferase (CAT) [ARO:3000122]	chloramphenicol acetyltransferase (CAT) [ARO:3000122]	chloramphenicol acetyltransferase (CAT) [ARO:3000122]	chloramphenicol acetyltransferase (CAT) [ARO:3000122]	chloramphenicol acetyltransferase (CAT) [ARO:3000122]	chloramphenicol acetyltransferase (CAT) [ARO:3000122]	chloramphenicol acetyltransferase (CAT) [ARO:3000122]	chloramphenicol acetyltransferase (CAT) [ARO:3000122]
	gi|647201643|ref|WP_025665598.1|	8.7e-30	RF0050	Acetyltransferase	Acetyltransferase	Acetyltransferase	-	-	-	-	-	-	-	ATP-binding cassette (ABC) antibiotic efflux pump [ARO:0010001]	ATP-binding cassette (ABC) antibiotic efflux pump [ARO:0010001]	ATP-binding cassette (ABC) antibiotic efflux pump [ARO:0010001]	ATP-binding cassette (ABC) antibiotic efflux pump [ARO:0010001]	ATP-binding cassette (ABC) antibiotic efflux pump [ARO:0010001]	ATP-binding cassette (ABC) antibiotic efflux pump [ARO:0010001]	ATP-binding cassette (ABC) antibiotic efflux pump [ARO:0010001]	ATP-binding cassette (ABC) antibiotic efflux pump [ARO:0010001]	ATP-binding cassette (ABC) antibiotic efflux pump [ARO:0010001]	ATP-binding cassette (ABC) antibiotic efflux pump [ARO:0010001]	ATP-binding cassette (ABC) antibiotic efflux pump [ARO:0010001]	ATP-binding cassette (ABC) antibiotic efflux pump [ARO:0010001]
	gi|647203659|ref|WP_025666484.1|	7.8e-93	RF0007	ABC Transporter	ABC Transporter	ABC Transporter	-	-	-	-	-	-	-	Subclass B1 (metallo-) beta-lactamase hydrolize penicillins, cephalosporins and carbapenems [ARO:3000568]	Subclass B1 (metallo-) beta-lactamase hydrolize penicillins, cephalosporins and carbapenems [ARO:3000568]	Subclass B1 (metallo-) beta-lactamase hydrolize penicillins, cephalosporins and carbapenems [ARO:3000568]	Subclass B1 (metallo-) beta-lactamase hydrolize penicillins, cephalosporins and carbapenems [ARO:3000568]	Subclass B1 (metallo-) beta-lactamase hydrolize penicillins, cephalosporins and carbapenems [ARO:3000568]	Subclass B1 (metallo-) beta-lactamase hydrolize penicillins, cephalosporins and carbapenems [ARO:3000568]	Subclass B1 (metallo-) beta-lactamase hydrolize penicillins, cephalosporins and carbapenems [ARO:3000568]	Subclass B1 (metallo-) beta-lactamase hydrolize penicillins, cephalosporins and carbapenems [ARO:3000568]	Subclass B1 (metallo-) beta-lactamase hydrolize penicillins, cephalosporins and carbapenems [ARO:3000568]	Subclass B1 (metallo-) beta-lactamase hydrolize penicillins, cephalosporins and carbapenems [ARO:3000568]	Subclass B1 (metallo-) beta-lactamase hydrolize penicillins, cephalosporins and carbapenems [ARO:3000568]	Subclass B1 (metallo-) beta-lactamase hydrolize penicillins, cephalosporins and carbapenems [ARO:3000568]
	gi|647204460|ref|WP_025666836.1|	1.3e-20	RF0123	Beta-Lactamase	Beta-Lactamase	Beta-Lactamase	Class B	Class B	Class B	-	-	-	-	resistance-nodulation-cell division (RND) antibiotic efflux pump [ARO:0010004]	resistance-nodulation-cell division (RND) antibiotic efflux pump [ARO:0010004]	resistance-nodulation-cell division (RND) antibiotic efflux pump [ARO:0010004]	resistance-nodulation-cell division (RND) antibiotic efflux pump [ARO:0010004]	resistance-nodulation-cell division (RND) antibiotic efflux pump [ARO:0010004]	resistance-nodulation-cell division (RND) antibiotic efflux pump [ARO:0010004]	resistance-nodulation-cell division (RND) antibiotic efflux pump [ARO:0010004]	resistance-nodulation-cell division (RND) antibiotic efflux pump [ARO:0010004]	resistance-nodulation-cell division (RND) antibiotic efflux pump [ARO:0010004]	resistance-nodulation-cell division (RND) antibiotic efflux pump [ARO:0010004]	resistance-nodulation-cell division (RND) antibiotic efflux pump [ARO:0010004]	resistance-nodulation-cell division (RND) antibiotic efflux pump [ARO:0010004]
	gi|491165539|ref|WP_005023910.1|	0	RF0115	RND Antibiotic Efflux	RND Antibiotic Efflux	RND Antibiotic Efflux	-	-	-	-	-	-	-	resistance-nodulation-cell division (RND) antibiotic efflux pump [ARO:0010004]	resistance-nodulation-cell division (RND) antibiotic efflux pump [ARO:0010004]	resistance-nodulation-cell division (RND) antibiotic efflux pump [ARO:0010004]	resistance-nodulation-cell division (RND) antibiotic efflux pump [ARO:0010004]	resistance-nodulation-cell division (RND) antibiotic efflux pump [ARO:0010004]	resistance-nodulation-cell division (RND) antibiotic efflux pump [ARO:0010004]	resistance-nodulation-cell division (RND) antibiotic efflux pump [ARO:0010004]	resistance-nodulation-cell division (RND) antibiotic efflux pump [ARO:0010004]	resistance-nodulation-cell division (RND) antibiotic efflux pump [ARO:0010004]	resistance-nodulation-cell division (RND) antibiotic efflux pump [ARO:0010004]	resistance-nodulation-cell division (RND) antibiotic efflux pump [ARO:0010004]	resistance-nodulation-cell division (RND) antibiotic efflux pump [ARO:0010004]
	gi|491166714|ref|WP_005025084.1|	1.2e-302	RF0115	RND Antibiotic Efflux	RND Antibiotic Efflux	RND Antibiotic Efflux	-	-	-	-	-	-	-	macA: subunit of efflux pump conferring antibiotic resistance [ARO:3000533]	macA: subunit of efflux pump conferring antibiotic resistance [ARO:3000533]	macA: subunit of efflux pump conferring antibiotic resistance [ARO:3000533]	macA: subunit of efflux pump conferring antibiotic resistance [ARO:3000533]	macA: subunit of efflux pump conferring antibiotic resistance [ARO:3000533]	macA: subunit of efflux pump conferring antibiotic resistance [ARO:3000533]	macA: subunit of efflux pump conferring antibiotic resistance [ARO:3000533]	macA: subunit of efflux pump conferring antibiotic resistance [ARO:3000533]	macA: subunit of efflux pump conferring antibiotic resistance [ARO:3000533]	macA: subunit of efflux pump conferring antibiotic resistance [ARO:3000533]	macA: subunit of efflux pump conferring antibiotic resistance [ARO:3000533]	macA: subunit of efflux pump conferring antibiotic resistance [ARO:3000533]
Acinetobacter radioresistens DSM 6976 (NZ_APQF00000000)	gi|491165057|ref|WP_005023429.1|	4.1e-169	RF0088	ABC Transporter	ABC Transporter	ABC Transporter	-	-	-	-	-	-	-	chloramphenicol acetyltransferase (CAT) [ARO:3000122]	chloramphenicol acetyltransferase (CAT) [ARO:3000122]	chloramphenicol acetyltransferase (CAT) [ARO:3000122]	chloramphenicol acetyltransferase (CAT) [ARO:3000122]	chloramphenicol acetyltransferase (CAT) [ARO:3000122]	chloramphenicol acetyltransferase (CAT) [ARO:3000122]	chloramphenicol acetyltransferase (CAT) [ARO:3000122]	chloramphenicol acetyltransferase (CAT) [ARO:3000122]	chloramphenicol acetyltransferase (CAT) [ARO:3000122]	chloramphenicol acetyltransferase (CAT) [ARO:3000122]	chloramphenicol acetyltransferase (CAT) [ARO:3000122]	chloramphenicol acetyltransferase (CAT) [ARO:3000122]
	gi|491166662|ref|WP_005025032.1|	4.5e-25	RF0050	Acetyltransferase	Acetyltransferase	Acetyltransferase	-	-	-	-	-	-	-	adeC-adeK-oprM: outer membrane factor the multidrug efflux complex [ARO:3000776;ARO:3000782;ARO:3000379]	adeC-adeK-oprM: outer membrane factor the multidrug efflux complex [ARO:3000776;ARO:3000782;ARO:3000379]	adeC-adeK-oprM: outer membrane factor the multidrug efflux complex [ARO:3000776;ARO:3000782;ARO:3000379]	adeC-adeK-oprM: outer membrane factor the multidrug efflux complex [ARO:3000776;ARO:3000782;ARO:3000379]	adeC-adeK-oprM: outer membrane factor the multidrug efflux complex [ARO:3000776;ARO:3000782;ARO:3000379]	adeC-adeK-oprM: outer membrane factor the multidrug efflux complex [ARO:3000776;ARO:3000782;ARO:3000379]	adeC-adeK-oprM: outer membrane factor the multidrug efflux complex [ARO:3000776;ARO:3000782;ARO:3000379]	adeC-adeK-oprM: outer membrane factor the multidrug efflux complex [ARO:3000776;ARO:3000782;ARO:3000379]	adeC-adeK-oprM: outer membrane factor the multidrug efflux complex [ARO:3000776;ARO:3000782;ARO:3000379]	adeC-adeK-oprM: outer membrane factor the multidrug efflux complex [ARO:3000776;ARO:3000782;ARO:3000379]	adeC-adeK-oprM: outer membrane factor the multidrug efflux complex [ARO:3000776;ARO:3000782;ARO:3000379]	adeC-adeK-oprM: outer membrane factor the multidrug efflux complex [ARO:3000776;ARO:3000782;ARO:3000379]
	gi|491166561|ref|WP_005024931.1|	2.3e-209	RF0021	RND Antibiotic Efflux	RND Antibiotic Efflux	RND Antibiotic Efflux	-	-	-	-	-	-	-	baeR: subunit of gene modulating antibiotic efflux [ARO:3000828]	baeR: subunit of gene modulating antibiotic efflux [ARO:3000828]	baeR: subunit of gene modulating antibiotic efflux [ARO:3000828]	baeR: subunit of gene modulating antibiotic efflux [ARO:3000828]	baeR: subunit of gene modulating antibiotic efflux [ARO:3000828]	baeR: subunit of gene modulating antibiotic efflux [ARO:3000828]	baeR: subunit of gene modulating antibiotic efflux [ARO:3000828]	baeR: subunit of gene modulating antibiotic efflux [ARO:3000828]	baeR: subunit of gene modulating antibiotic efflux [ARO:3000828]	baeR: subunit of gene modulating antibiotic efflux [ARO:3000828]	baeR: subunit of gene modulating antibiotic efflux [ARO:3000828]	baeR: subunit of gene modulating antibiotic efflux [ARO:3000828]
	gi|491160096|ref|WP_005018483.1|	2.3e-136	RF0035	Gene Modulating Resistance	Gene Modulating Resistance	Gene Modulating Resistance	-	-	-	-	-	-	-	chloramphenicol acetyltransferase (CAT) [ARO:3000122]	chloramphenicol acetyltransferase (CAT) [ARO:3000122]	chloramphenicol acetyltransferase (CAT) [ARO:3000122]	chloramphenicol acetyltransferase (CAT) [ARO:3000122]	chloramphenicol acetyltransferase (CAT) [ARO:3000122]	chloramphenicol acetyltransferase (CAT) [ARO:3000122]	chloramphenicol acetyltransferase (CAT) [ARO:3000122]	chloramphenicol acetyltransferase (CAT) [ARO:3000122]	chloramphenicol acetyltransferase (CAT) [ARO:3000122]	chloramphenicol acetyltransferase (CAT) [ARO:3000122]	chloramphenicol acetyltransferase (CAT) [ARO:3000122]	chloramphenicol acetyltransferase (CAT) [ARO:3000122]
	gi|491168221|ref|WP_005026591.1|	5.9e-35	RF0050	Acetyltransferase	Acetyltransferase	Acetyltransferase	-	-	-	-	-	-	-	resistance-nodulation-cell division (RND) antibiotic efflux pump [ARO:0010004]	resistance-nodulation-cell division (RND) antibiotic efflux pump [ARO:0010004]	resistance-nodulation-cell division (RND) antibiotic efflux pump [ARO:0010004]	resistance-nodulation-cell division (RND) antibiotic efflux pump [ARO:0010004]	resistance-nodulation-cell division (RND) antibiotic efflux pump [ARO:0010004]	resistance-nodulation-cell division (RND) antibiotic efflux pump [ARO:0010004]	resistance-nodulation-cell division (RND) antibiotic efflux pump [ARO:0010004]	resistance-nodulation-cell division (RND) antibiotic efflux pump [ARO:0010004]	resistance-nodulation-cell division (RND) antibiotic efflux pump [ARO:0010004]	resistance-nodulation-cell division (RND) antibiotic efflux pump [ARO:0010004]	resistance-nodulation-cell division (RND) antibiotic efflux pump [ARO:0010004]	resistance-nodulation-cell division (RND) antibiotic efflux pump [ARO:0010004]
	gi|491169259|ref|WP_005027629.1|	4.1e-293	RF0115	RND Antibiotic Efflux	RND Antibiotic Efflux	RND Antibiotic Efflux	-	-	-	-	-	-	-	chloramphenicol acetyltransferase (CAT) [ARO:3000122]	chloramphenicol acetyltransferase (CAT) [ARO:3000122]	chloramphenicol acetyltransferase (CAT) [ARO:3000122]	chloramphenicol acetyltransferase (CAT) [ARO:3000122]	chloramphenicol acetyltransferase (CAT) [ARO:3000122]	chloramphenicol acetyltransferase (CAT) [ARO:3000122]	chloramphenicol acetyltransferase (CAT) [ARO:3000122]	chloramphenicol acetyltransferase (CAT) [ARO:3000122]	chloramphenicol acetyltransferase (CAT) [ARO:3000122]	chloramphenicol acetyltransferase (CAT) [ARO:3000122]	chloramphenicol acetyltransferase (CAT) [ARO:3000122]	chloramphenicol acetyltransferase (CAT) [ARO:3000122]
	gi|491166665|ref|WP_005025035.1|	2.1e-24	RF0050	Acetyltransferase	Acetyltransferase	Acetyltransferase	-	-	-	-	-	-	-	Cfr 23S ribosomal RNA methyltransferase [ARO:3000202]	Cfr 23S ribosomal RNA methyltransferase [ARO:3000202]	Cfr 23S ribosomal RNA methyltransferase [ARO:3000202]	Cfr 23S ribosomal RNA methyltransferase [ARO:3000202]	Cfr 23S ribosomal RNA methyltransferase [ARO:3000202]	Cfr 23S ribosomal RNA methyltransferase [ARO:3000202]	Cfr 23S ribosomal RNA methyltransferase [ARO:3000202]	Cfr 23S ribosomal RNA methyltransferase [ARO:3000202]	Cfr 23S ribosomal RNA methyltransferase [ARO:3000202]	Cfr 23S ribosomal RNA methyltransferase [ARO:3000202]	Cfr 23S ribosomal RNA methyltransferase [ARO:3000202]	Cfr 23S ribosomal RNA methyltransferase [ARO:3000202]
	gi|491165015|ref|WP_005023387.1|	2.4e-174	RF0048	rRNA Methyltransferase	rRNA Methyltransferase	rRNA Methyltransferase	-	-	-	-	-	-	-	msbA: ATP-binding cassette (ABC) antibiotic efflux pump [ARO:3000460]	msbA: ATP-binding cassette (ABC) antibiotic efflux pump [ARO:3000460]	msbA: ATP-binding cassette (ABC) antibiotic efflux pump [ARO:3000460]	msbA: ATP-binding cassette (ABC) antibiotic efflux pump [ARO:3000460]	msbA: ATP-binding cassette (ABC) antibiotic efflux pump [ARO:3000460]	msbA: ATP-binding cassette (ABC) antibiotic efflux pump [ARO:3000460]	msbA: ATP-binding cassette (ABC) antibiotic efflux pump [ARO:3000460]	msbA: ATP-binding cassette (ABC) antibiotic efflux pump [ARO:3000460]	msbA: ATP-binding cassette (ABC) antibiotic efflux pump [ARO:3000460]	msbA: ATP-binding cassette (ABC) antibiotic efflux pump [ARO:3000460]	msbA: ATP-binding cassette (ABC) antibiotic efflux pump [ARO:3000460]	msbA: ATP-binding cassette (ABC) antibiotic efflux pump [ARO:3000460]
	gi|491156328|ref|WP_005014715.1|	4.1e-249	RF0107	ABC Transporter	ABC Transporter	ABC Transporter	-	-	-	-	-	-	-	macB: subunit of efflux pump conferring antibiotic resistance [ARO:3000535]	macB: subunit of efflux pump conferring antibiotic resistance [ARO:3000535]	macB: subunit of efflux pump conferring antibiotic resistance [ARO:3000535]	macB: subunit of efflux pump conferring antibiotic resistance [ARO:3000535]	macB: subunit of efflux pump conferring antibiotic resistance [ARO:3000535]	macB: subunit of efflux pump conferring antibiotic resistance [ARO:3000535]	macB: subunit of efflux pump conferring antibiotic resistance [ARO:3000535]	macB: subunit of efflux pump conferring antibiotic resistance [ARO:3000535]	macB: subunit of efflux pump conferring antibiotic resistance [ARO:3000535]	macB: subunit of efflux pump conferring antibiotic resistance [ARO:3000535]	macB: subunit of efflux pump conferring antibiotic resistance [ARO:3000535]	macB: subunit of efflux pump conferring antibiotic resistance [ARO:3000535]
	gi|491165055|ref|WP_005023427.1|	6.7e-258	RF0089	ABC Transporter	ABC Transporter	ABC Transporter	-	-	-	-	-	-	-	Subclass B3 (metallo-) beta-lactamase hydrolize penicillins, cephalosporins and carbapenems [ARO:3000571]	Subclass B3 (metallo-) beta-lactamase hydrolize penicillins, cephalosporins and carbapenems [ARO:3000571]	Subclass B3 (metallo-) beta-lactamase hydrolize penicillins, cephalosporins and carbapenems [ARO:3000571]	Subclass B3 (metallo-) beta-lactamase hydrolize penicillins, cephalosporins and carbapenems [ARO:3000571]	Subclass B3 (metallo-) beta-lactamase hydrolize penicillins, cephalosporins and carbapenems [ARO:3000571]	Subclass B3 (metallo-) beta-lactamase hydrolize penicillins, cephalosporins and carbapenems [ARO:3000571]	Subclass B3 (metallo-) beta-lactamase hydrolize penicillins, cephalosporins and carbapenems [ARO:3000571]	Subclass B3 (metallo-) beta-lactamase hydrolize penicillins, cephalosporins and carbapenems [ARO:3000571]	Subclass B3 (metallo-) beta-lactamase hydrolize penicillins, cephalosporins and carbapenems [ARO:3000571]	Subclass B3 (metallo-) beta-lactamase hydrolize penicillins, cephalosporins and carbapenems [ARO:3000571]	Subclass B3 (metallo-) beta-lactamase hydrolize penicillins, cephalosporins and carbapenems [ARO:3000571]	Subclass B3 (metallo-) beta-lactamase hydrolize penicillins, cephalosporins and carbapenems [ARO:3000571]
	gi|491168251|ref|WP_005026621.1|	2.7e-101	RF0125	Beta-Lactamase	Beta-Lactamase	Beta-Lactamase	Class B	Class B	Class B	-	-	-	-	Class D beta-lactamases [ARO:3000075;ARO:3000017]	Class D beta-lactamases [ARO:3000075;ARO:3000017]	Class D beta-lactamases [ARO:3000075;ARO:3000017]	Class D beta-lactamases [ARO:3000075;ARO:3000017]	Class D beta-lactamases [ARO:3000075;ARO:3000017]	Class D beta-lactamases [ARO:3000075;ARO:3000017]	Class D beta-lactamases [ARO:3000075;ARO:3000017]	Class D beta-lactamases [ARO:3000075;ARO:3000017]	Class D beta-lactamases [ARO:3000075;ARO:3000017]	Class D beta-lactamases [ARO:3000075;ARO:3000017]	Class D beta-lactamases [ARO:3000075;ARO:3000017]	Class D beta-lactamases [ARO:3000075;ARO:3000017]
	gi|491167052|ref|WP_005025422.1|	2e-112	RF0056	Beta-Lactamase	Beta-Lactamase	Beta-Lactamase	Class D	Class D	Class D	-	-	-	-	macB: subunit of efflux pump conferring antibiotic resistance [ARO:3000535]	macB: subunit of efflux pump conferring antibiotic resistance [ARO:3000535]	macB: subunit of efflux pump conferring antibiotic resistance [ARO:3000535]	macB: subunit of efflux pump conferring antibiotic resistance [ARO:3000535]	macB: subunit of efflux pump conferring antibiotic resistance [ARO:3000535]	macB: subunit of efflux pump conferring antibiotic resistance [ARO:3000535]	macB: subunit of efflux pump conferring antibiotic resistance [ARO:3000535]	macB: subunit of efflux pump conferring antibiotic resistance [ARO:3000535]	macB: subunit of efflux pump conferring antibiotic resistance [ARO:3000535]	macB: subunit of efflux pump conferring antibiotic resistance [ARO:3000535]	macB: subunit of efflux pump conferring antibiotic resistance [ARO:3000535]	macB: subunit of efflux pump conferring antibiotic resistance [ARO:3000535]
	gi|491158022|ref|WP_005016409.1|	3.1e-258	RF0089	ABC Transporter	ABC Transporter	ABC Transporter	-	-	-	-	-	-	-	resistance-nodulation-cell division (RND) antibiotic efflux pump [ARO:0010004]	resistance-nodulation-cell division (RND) antibiotic efflux pump [ARO:0010004]	resistance-nodulation-cell division (RND) antibiotic efflux pump [ARO:0010004]	resistance-nodulation-cell division (RND) antibiotic efflux pump [ARO:0010004]	resistance-nodulation-cell division (RND) antibiotic efflux pump [ARO:0010004]	resistance-nodulation-cell division (RND) antibiotic efflux pump [ARO:0010004]	resistance-nodulation-cell division (RND) antibiotic efflux pump [ARO:0010004]	resistance-nodulation-cell division (RND) antibiotic efflux pump [ARO:0010004]	resistance-nodulation-cell division (RND) antibiotic efflux pump [ARO:0010004]	resistance-nodulation-cell division (RND) antibiotic efflux pump [ARO:0010004]	resistance-nodulation-cell division (RND) antibiotic efflux pump [ARO:0010004]	resistance-nodulation-cell division (RND) antibiotic efflux pump [ARO:0010004]
	gi|491157224|ref|WP_005015611.1|	1.2e-303	RF0115	RND Antibiotic Efflux	RND Antibiotic Efflux	RND Antibiotic Efflux	-	-	-	-	-	-	-	resistance-nodulation-cell division (RND) antibiotic efflux pump [ARO:0010004]	resistance-nodulation-cell division (RND) antibiotic efflux pump [ARO:0010004]	resistance-nodulation-cell division (RND) antibiotic efflux pump [ARO:0010004]	resistance-nodulation-cell division (RND) antibiotic efflux pump [ARO:0010004]	resistance-nodulation-cell division (RND) antibiotic efflux pump [ARO:0010004]	resistance-nodulation-cell division (RND) antibiotic efflux pump [ARO:0010004]	resistance-nodulation-cell division (RND) antibiotic efflux pump [ARO:0010004]	resistance-nodulation-cell division (RND) antibiotic efflux pump [ARO:0010004]	resistance-nodulation-cell division (RND) antibiotic efflux pump [ARO:0010004]	resistance-nodulation-cell division (RND) antibiotic efflux pump [ARO:0010004]	resistance-nodulation-cell division (RND) antibiotic efflux pump [ARO:0010004]	resistance-nodulation-cell division (RND) antibiotic efflux pump [ARO:0010004]
Acinetobacter radioresistens NIPH 2130 (NZ_APQE00000000)	gi|491160366|ref|WP_005018753.1|	6e-292	RF0115	RND Antibiotic Efflux	RND Antibiotic Efflux	RND Antibiotic Efflux	-	-	-	-	-	-	-	resistance-nodulation-cell division (RND) antibiotic efflux pump [ARO:0010004]	resistance-nodulation-cell division (RND) antibiotic efflux pump [ARO:0010004]	resistance-nodulation-cell division (RND) antibiotic efflux pump [ARO:0010004]	resistance-nodulation-cell division (RND) antibiotic efflux pump [ARO:0010004]	resistance-nodulation-cell division (RND) antibiotic efflux pump [ARO:0010004]	resistance-nodulation-cell division (RND) antibiotic efflux pump [ARO:0010004]	resistance-nodulation-cell division (RND) antibiotic efflux pump [ARO:0010004]	resistance-nodulation-cell division (RND) antibiotic efflux pump [ARO:0010004]	resistance-nodulation-cell division (RND) antibiotic efflux pump [ARO:0010004]	resistance-nodulation-cell division (RND) antibiotic efflux pump [ARO:0010004]	resistance-nodulation-cell division (RND) antibiotic efflux pump [ARO:0010004]	resistance-nodulation-cell division (RND) antibiotic efflux pump [ARO:0010004]
	gi|491157492|ref|WP_005015879.1|	0	RF0115	RND Antibiotic Efflux	RND Antibiotic Efflux	RND Antibiotic Efflux	-	-	-	-	-	-	-	chloramphenicol acetyltransferase (CAT) [ARO:3000122]	chloramphenicol acetyltransferase (CAT) [ARO:3000122]	chloramphenicol acetyltransferase (CAT) [ARO:3000122]	chloramphenicol acetyltransferase (CAT) [ARO:3000122]	chloramphenicol acetyltransferase (CAT) [ARO:3000122]	chloramphenicol acetyltransferase (CAT) [ARO:3000122]	chloramphenicol acetyltransferase (CAT) [ARO:3000122]	chloramphenicol acetyltransferase (CAT) [ARO:3000122]	chloramphenicol acetyltransferase (CAT) [ARO:3000122]	chloramphenicol acetyltransferase (CAT) [ARO:3000122]	chloramphenicol acetyltransferase (CAT) [ARO:3000122]	chloramphenicol acetyltransferase (CAT) [ARO:3000122]
	gi|491157312|ref|WP_005015699.1|	2.3e-52	RF0050	Acetyltransferase	Acetyltransferase	Acetyltransferase	-	-	-	-	-	-	-	adeC-adeK-oprM: outer membrane factor the multidrug efflux complex [ARO:3000776;ARO:3000782;ARO:3000379]	adeC-adeK-oprM: outer membrane factor the multidrug efflux complex [ARO:3000776;ARO:3000782;ARO:3000379]	adeC-adeK-oprM: outer membrane factor the multidrug efflux complex [ARO:3000776;ARO:3000782;ARO:3000379]	adeC-adeK-oprM: outer membrane factor the multidrug efflux complex [ARO:3000776;ARO:3000782;ARO:3000379]	adeC-adeK-oprM: outer membrane factor the multidrug efflux complex [ARO:3000776;ARO:3000782;ARO:3000379]	adeC-adeK-oprM: outer membrane factor the multidrug efflux complex [ARO:3000776;ARO:3000782;ARO:3000379]	adeC-adeK-oprM: outer membrane factor the multidrug efflux complex [ARO:3000776;ARO:3000782;ARO:3000379]	adeC-adeK-oprM: outer membrane factor the multidrug efflux complex [ARO:3000776;ARO:3000782;ARO:3000379]	adeC-adeK-oprM: outer membrane factor the multidrug efflux complex [ARO:3000776;ARO:3000782;ARO:3000379]	adeC-adeK-oprM: outer membrane factor the multidrug efflux complex [ARO:3000776;ARO:3000782;ARO:3000379]	adeC-adeK-oprM: outer membrane factor the multidrug efflux complex [ARO:3000776;ARO:3000782;ARO:3000379]	adeC-adeK-oprM: outer membrane factor the multidrug efflux complex [ARO:3000776;ARO:3000782;ARO:3000379]
	gi|491157493|ref|WP_005015880.1|	5.4e-209	RF0021	RND Antibiotic Efflux	RND Antibiotic Efflux	RND Antibiotic Efflux	-	-	-	-	-	-	-	Class D beta-lactamases [ARO:3000075;ARO:3000017]	Class D beta-lactamases [ARO:3000075;ARO:3000017]	Class D beta-lactamases [ARO:3000075;ARO:3000017]	Class D beta-lactamases [ARO:3000075;ARO:3000017]	Class D beta-lactamases [ARO:3000075;ARO:3000017]	Class D beta-lactamases [ARO:3000075;ARO:3000017]	Class D beta-lactamases [ARO:3000075;ARO:3000017]	Class D beta-lactamases [ARO:3000075;ARO:3000017]	Class D beta-lactamases [ARO:3000075;ARO:3000017]	Class D beta-lactamases [ARO:3000075;ARO:3000017]	Class D beta-lactamases [ARO:3000075;ARO:3000017]	Class D beta-lactamases [ARO:3000075;ARO:3000017]
	gi|446968748|ref|WP_001046004.1|	3.3e-113	RF0056	Beta-Lactamase	Beta-Lactamase	Beta-Lactamase	Class D	Class D	Class D	-	-	-	-	chloramphenicol acetyltransferase (CAT) [ARO:3000122]	chloramphenicol acetyltransferase (CAT) [ARO:3000122]	chloramphenicol acetyltransferase (CAT) [ARO:3000122]	chloramphenicol acetyltransferase (CAT) [ARO:3000122]	chloramphenicol acetyltransferase (CAT) [ARO:3000122]	chloramphenicol acetyltransferase (CAT) [ARO:3000122]	chloramphenicol acetyltransferase (CAT) [ARO:3000122]	chloramphenicol acetyltransferase (CAT) [ARO:3000122]	chloramphenicol acetyltransferase (CAT) [ARO:3000122]	chloramphenicol acetyltransferase (CAT) [ARO:3000122]	chloramphenicol acetyltransferase (CAT) [ARO:3000122]	chloramphenicol acetyltransferase (CAT) [ARO:3000122]
	gi|491161317|ref|WP_005019704.1|	3e-35	RF0050	Acetyltransferase	Acetyltransferase	Acetyltransferase	-	-	-	-	-	-	-	baeR: subunit of gene modulating antibiotic efflux [ARO:3000828]	baeR: subunit of gene modulating antibiotic efflux [ARO:3000828]	baeR: subunit of gene modulating antibiotic efflux [ARO:3000828]	baeR: subunit of gene modulating antibiotic efflux [ARO:3000828]	baeR: subunit of gene modulating antibiotic efflux [ARO:3000828]	baeR: subunit of gene modulating antibiotic efflux [ARO:3000828]	baeR: subunit of gene modulating antibiotic efflux [ARO:3000828]	baeR: subunit of gene modulating antibiotic efflux [ARO:3000828]	baeR: subunit of gene modulating antibiotic efflux [ARO:3000828]	baeR: subunit of gene modulating antibiotic efflux [ARO:3000828]	baeR: subunit of gene modulating antibiotic efflux [ARO:3000828]	baeR: subunit of gene modulating antibiotic efflux [ARO:3000828]
	gi|491160096|ref|WP_005018483.1|	2.3e-136	RF0035	Gene Modulating Resistance	Gene Modulating Resistance	Gene Modulating Resistance	-	-	-	-	-	-	-	Subclass B3 (metallo-) beta-lactamase hydrolize penicillins, cephalosporins and carbapenems [ARO:3000571]	Subclass B3 (metallo-) beta-lactamase hydrolize penicillins, cephalosporins and carbapenems [ARO:3000571]	Subclass B3 (metallo-) beta-lactamase hydrolize penicillins, cephalosporins and carbapenems [ARO:3000571]	Subclass B3 (metallo-) beta-lactamase hydrolize penicillins, cephalosporins and carbapenems [ARO:3000571]	Subclass B3 (metallo-) beta-lactamase hydrolize penicillins, cephalosporins and carbapenems [ARO:3000571]	Subclass B3 (metallo-) beta-lactamase hydrolize penicillins, cephalosporins and carbapenems [ARO:3000571]	Subclass B3 (metallo-) beta-lactamase hydrolize penicillins, cephalosporins and carbapenems [ARO:3000571]	Subclass B3 (metallo-) beta-lactamase hydrolize penicillins, cephalosporins and carbapenems [ARO:3000571]	Subclass B3 (metallo-) beta-lactamase hydrolize penicillins, cephalosporins and carbapenems [ARO:3000571]	Subclass B3 (metallo-) beta-lactamase hydrolize penicillins, cephalosporins and carbapenems [ARO:3000571]	Subclass B3 (metallo-) beta-lactamase hydrolize penicillins, cephalosporins and carbapenems [ARO:3000571]	Subclass B3 (metallo-) beta-lactamase hydrolize penicillins, cephalosporins and carbapenems [ARO:3000571]
	gi|491161290|ref|WP_005019677.1|	1.9e-102	RF0125	Beta-Lactamase	Beta-Lactamase	Beta-Lactamase	Class B	Class B	Class B	-	-	-	-	resistance-nodulation-cell division (RND) antibiotic efflux pump [ARO:0010004]	resistance-nodulation-cell division (RND) antibiotic efflux pump [ARO:0010004]	resistance-nodulation-cell division (RND) antibiotic efflux pump [ARO:0010004]	resistance-nodulation-cell division (RND) antibiotic efflux pump [ARO:0010004]	resistance-nodulation-cell division (RND) antibiotic efflux pump [ARO:0010004]	resistance-nodulation-cell division (RND) antibiotic efflux pump [ARO:0010004]	resistance-nodulation-cell division (RND) antibiotic efflux pump [ARO:0010004]	resistance-nodulation-cell division (RND) antibiotic efflux pump [ARO:0010004]	resistance-nodulation-cell division (RND) antibiotic efflux pump [ARO:0010004]	resistance-nodulation-cell division (RND) antibiotic efflux pump [ARO:0010004]	resistance-nodulation-cell division (RND) antibiotic efflux pump [ARO:0010004]	resistance-nodulation-cell division (RND) antibiotic efflux pump [ARO:0010004]
	gi|491159259|ref|WP_005017646.1|	0	RF0115	RND Antibiotic Efflux	RND Antibiotic Efflux	RND Antibiotic Efflux	-	-	-	-	-	-	-	macA: subunit of efflux pump conferring antibiotic resistance [ARO:3000533]	macA: subunit of efflux pump conferring antibiotic resistance [ARO:3000533]	macA: subunit of efflux pump conferring antibiotic resistance [ARO:3000533]	macA: subunit of efflux pump conferring antibiotic resistance [ARO:3000533]	macA: subunit of efflux pump conferring antibiotic resistance [ARO:3000533]	macA: subunit of efflux pump conferring antibiotic resistance [ARO:3000533]	macA: subunit of efflux pump conferring antibiotic resistance [ARO:3000533]	macA: subunit of efflux pump conferring antibiotic resistance [ARO:3000533]	macA: subunit of efflux pump conferring antibiotic resistance [ARO:3000533]	macA: subunit of efflux pump conferring antibiotic resistance [ARO:3000533]	macA: subunit of efflux pump conferring antibiotic resistance [ARO:3000533]	macA: subunit of efflux pump conferring antibiotic resistance [ARO:3000533]
	gi|491158021|ref|WP_005016408.1|	4.9e-169	RF0088	ABC Transporter	ABC Transporter	ABC Transporter	-	-	-	-	-	-	-	msbA: ATP-binding cassette (ABC) antibiotic efflux pump [ARO:3000460]	msbA: ATP-binding cassette (ABC) antibiotic efflux pump [ARO:3000460]	msbA: ATP-binding cassette (ABC) antibiotic efflux pump [ARO:3000460]	msbA: ATP-binding cassette (ABC) antibiotic efflux pump [ARO:3000460]	msbA: ATP-binding cassette (ABC) antibiotic efflux pump [ARO:3000460]	msbA: ATP-binding cassette (ABC) antibiotic efflux pump [ARO:3000460]	msbA: ATP-binding cassette (ABC) antibiotic efflux pump [ARO:3000460]	msbA: ATP-binding cassette (ABC) antibiotic efflux pump [ARO:3000460]	msbA: ATP-binding cassette (ABC) antibiotic efflux pump [ARO:3000460]	msbA: ATP-binding cassette (ABC) antibiotic efflux pump [ARO:3000460]	msbA: ATP-binding cassette (ABC) antibiotic efflux pump [ARO:3000460]	msbA: ATP-binding cassette (ABC) antibiotic efflux pump [ARO:3000460]
	gi|491156328|ref|WP_005014715.1|	4.1e-249	RF0107	ABC Transporter	ABC Transporter	ABC Transporter	-	-	-	-	-	-	-	Cfr 23S ribosomal RNA methyltransferase [ARO:3000202]	Cfr 23S ribosomal RNA methyltransferase [ARO:3000202]	Cfr 23S ribosomal RNA methyltransferase [ARO:3000202]	Cfr 23S ribosomal RNA methyltransferase [ARO:3000202]	Cfr 23S ribosomal RNA methyltransferase [ARO:3000202]	Cfr 23S ribosomal RNA methyltransferase [ARO:3000202]	Cfr 23S ribosomal RNA methyltransferase [ARO:3000202]	Cfr 23S ribosomal RNA methyltransferase [ARO:3000202]	Cfr 23S ribosomal RNA methyltransferase [ARO:3000202]	Cfr 23S ribosomal RNA methyltransferase [ARO:3000202]	Cfr 23S ribosomal RNA methyltransferase [ARO:3000202]	Cfr 23S ribosomal RNA methyltransferase [ARO:3000202]
	gi|491158122|ref|WP_005016509.1|	1.9e-173	RF0048	rRNA Methyltransferase	rRNA Methyltransferase	rRNA Methyltransferase	-	-	-	-	-	-	-	Subclass B3 (metallo-) beta-lactamase hydrolize penicillins, cephalosporins and carbapenems [ARO:3000571]	Subclass B3 (metallo-) beta-lactamase hydrolize penicillins, cephalosporins and carbapenems [ARO:3000571]	Subclass B3 (metallo-) beta-lactamase hydrolize penicillins, cephalosporins and carbapenems [ARO:3000571]	Subclass B3 (metallo-) beta-lactamase hydrolize penicillins, cephalosporins and carbapenems [ARO:3000571]	Subclass B3 (metallo-) beta-lactamase hydrolize penicillins, cephalosporins and carbapenems [ARO:3000571]	Subclass B3 (metallo-) beta-lactamase hydrolize penicillins, cephalosporins and carbapenems [ARO:3000571]	Subclass B3 (metallo-) beta-lactamase hydrolize penicillins, cephalosporins and carbapenems [ARO:3000571]	Subclass B3 (metallo-) beta-lactamase hydrolize penicillins, cephalosporins and carbapenems [ARO:3000571]	Subclass B3 (metallo-) beta-lactamase hydrolize penicillins, cephalosporins and carbapenems [ARO:3000571]	Subclass B3 (metallo-) beta-lactamase hydrolize penicillins, cephalosporins and carbapenems [ARO:3000571]	Subclass B3 (metallo-) beta-lactamase hydrolize penicillins, cephalosporins and carbapenems [ARO:3000571]	Subclass B3 (metallo-) beta-lactamase hydrolize penicillins, cephalosporins and carbapenems [ARO:3000571]
	gi|515970586|ref|WP_017401169.1|	3.3e-101	RF0125	Beta-Lactamase	Beta-Lactamase	Beta-Lactamase	Class B	Class B	Class B	-	-	-	-	resistance-nodulation-cell division (RND) antibiotic efflux pump [ARO:0010004]	resistance-nodulation-cell division (RND) antibiotic efflux pump [ARO:0010004]	resistance-nodulation-cell division (RND) antibiotic efflux pump [ARO:0010004]	resistance-nodulation-cell division (RND) antibiotic efflux pump [ARO:0010004]	resistance-nodulation-cell division (RND) antibiotic efflux pump [ARO:0010004]	resistance-nodulation-cell division (RND) antibiotic efflux pump [ARO:0010004]	resistance-nodulation-cell division (RND) antibiotic efflux pump [ARO:0010004]	resistance-nodulation-cell division (RND) antibiotic efflux pump [ARO:0010004]	resistance-nodulation-cell division (RND) antibiotic efflux pump [ARO:0010004]	resistance-nodulation-cell division (RND) antibiotic efflux pump [ARO:0010004]	resistance-nodulation-cell division (RND) antibiotic efflux pump [ARO:0010004]	resistance-nodulation-cell division (RND) antibiotic efflux pump [ARO:0010004]
	gi|491166714|ref|WP_005025084.1|	1.2e-302	RF0115	RND Antibiotic Efflux	RND Antibiotic Efflux	RND Antibiotic Efflux	-	-	-	-	-	-	-	resistance-nodulation-cell division (RND) antibiotic efflux pump [ARO:0010004]	resistance-nodulation-cell division (RND) antibiotic efflux pump [ARO:0010004]	resistance-nodulation-cell division (RND) antibiotic efflux pump [ARO:0010004]	resistance-nodulation-cell division (RND) antibiotic efflux pump [ARO:0010004]	resistance-nodulation-cell division (RND) antibiotic efflux pump [ARO:0010004]	resistance-nodulation-cell division (RND) antibiotic efflux pump [ARO:0010004]	resistance-nodulation-cell division (RND) antibiotic efflux pump [ARO:0010004]	resistance-nodulation-cell division (RND) antibiotic efflux pump [ARO:0010004]	resistance-nodulation-cell division (RND) antibiotic efflux pump [ARO:0010004]	resistance-nodulation-cell division (RND) antibiotic efflux pump [ARO:0010004]	resistance-nodulation-cell division (RND) antibiotic efflux pump [ARO:0010004]	resistance-nodulation-cell division (RND) antibiotic efflux pump [ARO:0010004]
Acinetobacter radioresistens TG02010 (NZ_AMJJ00000000)	gi|515970567|ref|WP_017401150.1|	0	RF0115	RND Antibiotic Efflux	RND Antibiotic Efflux	RND Antibiotic Efflux	-	-	-	-	-	-	-	adeC-adeK-oprM: outer membrane factor the multidrug efflux complex [ARO:3000776;ARO:3000782;ARO:3000379]	adeC-adeK-oprM: outer membrane factor the multidrug efflux complex [ARO:3000776;ARO:3000782;ARO:3000379]	adeC-adeK-oprM: outer membrane factor the multidrug efflux complex [ARO:3000776;ARO:3000782;ARO:3000379]	adeC-adeK-oprM: outer membrane factor the multidrug efflux complex [ARO:3000776;ARO:3000782;ARO:3000379]	adeC-adeK-oprM: outer membrane factor the multidrug efflux complex [ARO:3000776;ARO:3000782;ARO:3000379]	adeC-adeK-oprM: outer membrane factor the multidrug efflux complex [ARO:3000776;ARO:3000782;ARO:3000379]	adeC-adeK-oprM: outer membrane factor the multidrug efflux complex [ARO:3000776;ARO:3000782;ARO:3000379]	adeC-adeK-oprM: outer membrane factor the multidrug efflux complex [ARO:3000776;ARO:3000782;ARO:3000379]	adeC-adeK-oprM: outer membrane factor the multidrug efflux complex [ARO:3000776;ARO:3000782;ARO:3000379]	adeC-adeK-oprM: outer membrane factor the multidrug efflux complex [ARO:3000776;ARO:3000782;ARO:3000379]	adeC-adeK-oprM: outer membrane factor the multidrug efflux complex [ARO:3000776;ARO:3000782;ARO:3000379]	adeC-adeK-oprM: outer membrane factor the multidrug efflux complex [ARO:3000776;ARO:3000782;ARO:3000379]
	gi|491166561|ref|WP_005024931.1|	2.3e-209	RF0021	RND Antibiotic Efflux	RND Antibiotic Efflux	RND Antibiotic Efflux	-	-	-	-	-	-	-	macA: subunit of efflux pump conferring antibiotic resistance [ARO:3000533]	macA: subunit of efflux pump conferring antibiotic resistance [ARO:3000533]	macA: subunit of efflux pump conferring antibiotic resistance [ARO:3000533]	macA: subunit of efflux pump conferring antibiotic resistance [ARO:3000533]	macA: subunit of efflux pump conferring antibiotic resistance [ARO:3000533]	macA: subunit of efflux pump conferring antibiotic resistance [ARO:3000533]	macA: subunit of efflux pump conferring antibiotic resistance [ARO:3000533]	macA: subunit of efflux pump conferring antibiotic resistance [ARO:3000533]	macA: subunit of efflux pump conferring antibiotic resistance [ARO:3000533]	macA: subunit of efflux pump conferring antibiotic resistance [ARO:3000533]	macA: subunit of efflux pump conferring antibiotic resistance [ARO:3000533]	macA: subunit of efflux pump conferring antibiotic resistance [ARO:3000533]
	gi|515970155|ref|WP_017400738.1|	9.1e-169	RF0088	ABC Transporter	ABC Transporter	ABC Transporter	-	-	-	-	-	-	-	Class D beta-lactamases [ARO:3000075;ARO:3000017]	Class D beta-lactamases [ARO:3000075;ARO:3000017]	Class D beta-lactamases [ARO:3000075;ARO:3000017]	Class D beta-lactamases [ARO:3000075;ARO:3000017]	Class D beta-lactamases [ARO:3000075;ARO:3000017]	Class D beta-lactamases [ARO:3000075;ARO:3000017]	Class D beta-lactamases [ARO:3000075;ARO:3000017]	Class D beta-lactamases [ARO:3000075;ARO:3000017]	Class D beta-lactamases [ARO:3000075;ARO:3000017]	Class D beta-lactamases [ARO:3000075;ARO:3000017]	Class D beta-lactamases [ARO:3000075;ARO:3000017]	Class D beta-lactamases [ARO:3000075;ARO:3000017]
	gi|446968748|ref|WP_001046004.1|	3.3e-113	RF0056	Beta-Lactamase	Beta-Lactamase	Beta-Lactamase	Class D	Class D	Class D	-	-	-	-	resistance-nodulation-cell division (RND) antibiotic efflux pump [ARO:0010004]	resistance-nodulation-cell division (RND) antibiotic efflux pump [ARO:0010004]	resistance-nodulation-cell division (RND) antibiotic efflux pump [ARO:0010004]	resistance-nodulation-cell division (RND) antibiotic efflux pump [ARO:0010004]	resistance-nodulation-cell division (RND) antibiotic efflux pump [ARO:0010004]	resistance-nodulation-cell division (RND) antibiotic efflux pump [ARO:0010004]	resistance-nodulation-cell division (RND) antibiotic efflux pump [ARO:0010004]	resistance-nodulation-cell division (RND) antibiotic efflux pump [ARO:0010004]	resistance-nodulation-cell division (RND) antibiotic efflux pump [ARO:0010004]	resistance-nodulation-cell division (RND) antibiotic efflux pump [ARO:0010004]	resistance-nodulation-cell division (RND) antibiotic efflux pump [ARO:0010004]	resistance-nodulation-cell division (RND) antibiotic efflux pump [ARO:0010004]
	gi|515970346|ref|WP_017400929.1|	3.3e-292	RF0115	RND Antibiotic Efflux	RND Antibiotic Efflux	RND Antibiotic Efflux	-	-	-	-	-	-	-	msbA: ATP-binding cassette (ABC) antibiotic efflux pump [ARO:3000460]	msbA: ATP-binding cassette (ABC) antibiotic efflux pump [ARO:3000460]	msbA: ATP-binding cassette (ABC) antibiotic efflux pump [ARO:3000460]	msbA: ATP-binding cassette (ABC) antibiotic efflux pump [ARO:3000460]	msbA: ATP-binding cassette (ABC) antibiotic efflux pump [ARO:3000460]	msbA: ATP-binding cassette (ABC) antibiotic efflux pump [ARO:3000460]	msbA: ATP-binding cassette (ABC) antibiotic efflux pump [ARO:3000460]	msbA: ATP-binding cassette (ABC) antibiotic efflux pump [ARO:3000460]	msbA: ATP-binding cassette (ABC) antibiotic efflux pump [ARO:3000460]	msbA: ATP-binding cassette (ABC) antibiotic efflux pump [ARO:3000460]	msbA: ATP-binding cassette (ABC) antibiotic efflux pump [ARO:3000460]	msbA: ATP-binding cassette (ABC) antibiotic efflux pump [ARO:3000460]
	gi|515970501|ref|WP_017401084.1|	1.9e-248	RF0107	ABC Transporter	ABC Transporter	ABC Transporter	-	-	-	-	-	-	-	chloramphenicol acetyltransferase (CAT) [ARO:3000122]	chloramphenicol acetyltransferase (CAT) [ARO:3000122]	chloramphenicol acetyltransferase (CAT) [ARO:3000122]	chloramphenicol acetyltransferase (CAT) [ARO:3000122]	chloramphenicol acetyltransferase (CAT) [ARO:3000122]	chloramphenicol acetyltransferase (CAT) [ARO:3000122]	chloramphenicol acetyltransferase (CAT) [ARO:3000122]	chloramphenicol acetyltransferase (CAT) [ARO:3000122]	chloramphenicol acetyltransferase (CAT) [ARO:3000122]	chloramphenicol acetyltransferase (CAT) [ARO:3000122]	chloramphenicol acetyltransferase (CAT) [ARO:3000122]	chloramphenicol acetyltransferase (CAT) [ARO:3000122]
	gi|491168221|ref|WP_005026591.1|	5.9e-35	RF0050	Acetyltransferase	Acetyltransferase	Acetyltransferase	-	-	-	-	-	-	-	baeR: subunit of gene modulating antibiotic efflux [ARO:3000828]	baeR: subunit of gene modulating antibiotic efflux [ARO:3000828]	baeR: subunit of gene modulating antibiotic efflux [ARO:3000828]	baeR: subunit of gene modulating antibiotic efflux [ARO:3000828]	baeR: subunit of gene modulating antibiotic efflux [ARO:3000828]	baeR: subunit of gene modulating antibiotic efflux [ARO:3000828]	baeR: subunit of gene modulating antibiotic efflux [ARO:3000828]	baeR: subunit of gene modulating antibiotic efflux [ARO:3000828]	baeR: subunit of gene modulating antibiotic efflux [ARO:3000828]	baeR: subunit of gene modulating antibiotic efflux [ARO:3000828]	baeR: subunit of gene modulating antibiotic efflux [ARO:3000828]	baeR: subunit of gene modulating antibiotic efflux [ARO:3000828]
	gi|491160096|ref|WP_005018483.1|	2.3e-136	RF0035	Gene Modulating Resistance	Gene Modulating Resistance	Gene Modulating Resistance	-	-	-	-	-	-	-	resistance-nodulation-cell division (RND) antibiotic efflux pump [ARO:0010004]	resistance-nodulation-cell division (RND) antibiotic efflux pump [ARO:0010004]	resistance-nodulation-cell division (RND) antibiotic efflux pump [ARO:0010004]	resistance-nodulation-cell division (RND) antibiotic efflux pump [ARO:0010004]	resistance-nodulation-cell division (RND) antibiotic efflux pump [ARO:0010004]	resistance-nodulation-cell division (RND) antibiotic efflux pump [ARO:0010004]	resistance-nodulation-cell division (RND) antibiotic efflux pump [ARO:0010004]	resistance-nodulation-cell division (RND) antibiotic efflux pump [ARO:0010004]	resistance-nodulation-cell division (RND) antibiotic efflux pump [ARO:0010004]	resistance-nodulation-cell division (RND) antibiotic efflux pump [ARO:0010004]	resistance-nodulation-cell division (RND) antibiotic efflux pump [ARO:0010004]	resistance-nodulation-cell division (RND) antibiotic efflux pump [ARO:0010004]
	gi|491549356|ref|WP_005406970.1|	0	RF0115	RND Antibiotic Efflux	RND Antibiotic Efflux	RND Antibiotic Efflux	-	-	-	-	-	-	-	Cfr 23S ribosomal RNA methyltransferase [ARO:3000202]	Cfr 23S ribosomal RNA methyltransferase [ARO:3000202]	Cfr 23S ribosomal RNA methyltransferase [ARO:3000202]	Cfr 23S ribosomal RNA methyltransferase [ARO:3000202]	Cfr 23S ribosomal RNA methyltransferase [ARO:3000202]	Cfr 23S ribosomal RNA methyltransferase [ARO:3000202]	Cfr 23S ribosomal RNA methyltransferase [ARO:3000202]	Cfr 23S ribosomal RNA methyltransferase [ARO:3000202]	Cfr 23S ribosomal RNA methyltransferase [ARO:3000202]	Cfr 23S ribosomal RNA methyltransferase [ARO:3000202]	Cfr 23S ribosomal RNA methyltransferase [ARO:3000202]	Cfr 23S ribosomal RNA methyltransferase [ARO:3000202]
	gi|491165015|ref|WP_005023387.1|	2.4e-174	RF0048	rRNA Methyltransferase	rRNA Methyltransferase	rRNA Methyltransferase	-	-	-	-	-	-	-	macB: subunit of efflux pump conferring antibiotic resistance [ARO:3000535]	macB: subunit of efflux pump conferring antibiotic resistance [ARO:3000535]	macB: subunit of efflux pump conferring antibiotic resistance [ARO:3000535]	macB: subunit of efflux pump conferring antibiotic resistance [ARO:3000535]	macB: subunit of efflux pump conferring antibiotic resistance [ARO:3000535]	macB: subunit of efflux pump conferring antibiotic resistance [ARO:3000535]	macB: subunit of efflux pump conferring antibiotic resistance [ARO:3000535]	macB: subunit of efflux pump conferring antibiotic resistance [ARO:3000535]	macB: subunit of efflux pump conferring antibiotic resistance [ARO:3000535]	macB: subunit of efflux pump conferring antibiotic resistance [ARO:3000535]	macB: subunit of efflux pump conferring antibiotic resistance [ARO:3000535]	macB: subunit of efflux pump conferring antibiotic resistance [ARO:3000535]
	gi|491165055|ref|WP_005023427.1|	6.7e-258	RF0089	ABC Transporter	ABC Transporter	ABC Transporter	-	-	-	-	-	-	-	adeC-adeK-oprM: outer membrane factor the multidrug efflux complex [ARO:3000776;ARO:3000782;ARO:3000379]	adeC-adeK-oprM: outer membrane factor the multidrug efflux complex [ARO:3000776;ARO:3000782;ARO:3000379]	adeC-adeK-oprM: outer membrane factor the multidrug efflux complex [ARO:3000776;ARO:3000782;ARO:3000379]	adeC-adeK-oprM: outer membrane factor the multidrug efflux complex [ARO:3000776;ARO:3000782;ARO:3000379]	adeC-adeK-oprM: outer membrane factor the multidrug efflux complex [ARO:3000776;ARO:3000782;ARO:3000379]	adeC-adeK-oprM: outer membrane factor the multidrug efflux complex [ARO:3000776;ARO:3000782;ARO:3000379]	adeC-adeK-oprM: outer membrane factor the multidrug efflux complex [ARO:3000776;ARO:3000782;ARO:3000379]	adeC-adeK-oprM: outer membrane factor the multidrug efflux complex [ARO:3000776;ARO:3000782;ARO:3000379]	adeC-adeK-oprM: outer membrane factor the multidrug efflux complex [ARO:3000776;ARO:3000782;ARO:3000379]	adeC-adeK-oprM: outer membrane factor the multidrug efflux complex [ARO:3000776;ARO:3000782;ARO:3000379]	adeC-adeK-oprM: outer membrane factor the multidrug efflux complex [ARO:3000776;ARO:3000782;ARO:3000379]	adeC-adeK-oprM: outer membrane factor the multidrug efflux complex [ARO:3000776;ARO:3000782;ARO:3000379]
	gi|491549308|ref|WP_005406922.1|	1.7e-209	RF0021	RND Antibiotic Efflux	RND Antibiotic Efflux	RND Antibiotic Efflux	-	-	-	-	-	-	-	chloramphenicol acetyltransferase (CAT) [ARO:3000122]	chloramphenicol acetyltransferase (CAT) [ARO:3000122]	chloramphenicol acetyltransferase (CAT) [ARO:3000122]	chloramphenicol acetyltransferase (CAT) [ARO:3000122]	chloramphenicol acetyltransferase (CAT) [ARO:3000122]	chloramphenicol acetyltransferase (CAT) [ARO:3000122]	chloramphenicol acetyltransferase (CAT) [ARO:3000122]	chloramphenicol acetyltransferase (CAT) [ARO:3000122]	chloramphenicol acetyltransferase (CAT) [ARO:3000122]	chloramphenicol acetyltransferase (CAT) [ARO:3000122]	chloramphenicol acetyltransferase (CAT) [ARO:3000122]	chloramphenicol acetyltransferase (CAT) [ARO:3000122]
	gi|491548509|ref|WP_005406123.1|	5e-53	RF0050	Acetyltransferase	Acetyltransferase	Acetyltransferase	-	-	-	-	-	-	-	resistance-nodulation-cell division (RND) antibiotic efflux pump [ARO:0010004]	resistance-nodulation-cell division (RND) antibiotic efflux pump [ARO:0010004]	resistance-nodulation-cell division (RND) antibiotic efflux pump [ARO:0010004]	resistance-nodulation-cell division (RND) antibiotic efflux pump [ARO:0010004]	resistance-nodulation-cell division (RND) antibiotic efflux pump [ARO:0010004]	resistance-nodulation-cell division (RND) antibiotic efflux pump [ARO:0010004]	resistance-nodulation-cell division (RND) antibiotic efflux pump [ARO:0010004]	resistance-nodulation-cell division (RND) antibiotic efflux pump [ARO:0010004]	resistance-nodulation-cell division (RND) antibiotic efflux pump [ARO:0010004]	resistance-nodulation-cell division (RND) antibiotic efflux pump [ARO:0010004]	resistance-nodulation-cell division (RND) antibiotic efflux pump [ARO:0010004]	resistance-nodulation-cell division (RND) antibiotic efflux pump [ARO:0010004]
Acinetobacter radioresistens WC-A-157 (NZ_ALIR00000000)	gi|491548936|ref|WP_005406550.1|	1.9e-293	RF0115	RND Antibiotic Efflux	RND Antibiotic Efflux	RND Antibiotic Efflux	-	-	-	-	-	-	-	resistance-nodulation-cell division (RND) antibiotic efflux pump [ARO:0010004]	resistance-nodulation-cell division (RND) antibiotic efflux pump [ARO:0010004]	resistance-nodulation-cell division (RND) antibiotic efflux pump [ARO:0010004]	resistance-nodulation-cell division (RND) antibiotic efflux pump [ARO:0010004]	resistance-nodulation-cell division (RND) antibiotic efflux pump [ARO:0010004]	resistance-nodulation-cell division (RND) antibiotic efflux pump [ARO:0010004]	resistance-nodulation-cell division (RND) antibiotic efflux pump [ARO:0010004]	resistance-nodulation-cell division (RND) antibiotic efflux pump [ARO:0010004]	resistance-nodulation-cell division (RND) antibiotic efflux pump [ARO:0010004]	resistance-nodulation-cell division (RND) antibiotic efflux pump [ARO:0010004]	resistance-nodulation-cell division (RND) antibiotic efflux pump [ARO:0010004]	resistance-nodulation-cell division (RND) antibiotic efflux pump [ARO:0010004]
	gi|491549646|ref|WP_005407260.1|	0	RF0115	RND Antibiotic Efflux	RND Antibiotic Efflux	RND Antibiotic Efflux	-	-	-	-	-	-	-	Subclass B3 (metallo-) beta-lactamase hydrolize penicillins, cephalosporins and carbapenems [ARO:3000571]	Subclass B3 (metallo-) beta-lactamase hydrolize penicillins, cephalosporins and carbapenems [ARO:3000571]	Subclass B3 (metallo-) beta-lactamase hydrolize penicillins, cephalosporins and carbapenems [ARO:3000571]	Subclass B3 (metallo-) beta-lactamase hydrolize penicillins, cephalosporins and carbapenems [ARO:3000571]	Subclass B3 (metallo-) beta-lactamase hydrolize penicillins, cephalosporins and carbapenems [ARO:3000571]	Subclass B3 (metallo-) beta-lactamase hydrolize penicillins, cephalosporins and carbapenems [ARO:3000571]	Subclass B3 (metallo-) beta-lactamase hydrolize penicillins, cephalosporins and carbapenems [ARO:3000571]	Subclass B3 (metallo-) beta-lactamase hydrolize penicillins, cephalosporins and carbapenems [ARO:3000571]	Subclass B3 (metallo-) beta-lactamase hydrolize penicillins, cephalosporins and carbapenems [ARO:3000571]	Subclass B3 (metallo-) beta-lactamase hydrolize penicillins, cephalosporins and carbapenems [ARO:3000571]	Subclass B3 (metallo-) beta-lactamase hydrolize penicillins, cephalosporins and carbapenems [ARO:3000571]	Subclass B3 (metallo-) beta-lactamase hydrolize penicillins, cephalosporins and carbapenems [ARO:3000571]
	gi|491548642|ref|WP_005406256.1|	4.8e-103	RF0125	Beta-Lactamase	Beta-Lactamase	Beta-Lactamase	Class B	Class B	Class B	-	-	-	-	baeR: subunit of gene modulating antibiotic efflux [ARO:3000828]	baeR: subunit of gene modulating antibiotic efflux [ARO:3000828]	baeR: subunit of gene modulating antibiotic efflux [ARO:3000828]	baeR: subunit of gene modulating antibiotic efflux [ARO:3000828]	baeR: subunit of gene modulating antibiotic efflux [ARO:3000828]	baeR: subunit of gene modulating antibiotic efflux [ARO:3000828]	baeR: subunit of gene modulating antibiotic efflux [ARO:3000828]	baeR: subunit of gene modulating antibiotic efflux [ARO:3000828]	baeR: subunit of gene modulating antibiotic efflux [ARO:3000828]	baeR: subunit of gene modulating antibiotic efflux [ARO:3000828]	baeR: subunit of gene modulating antibiotic efflux [ARO:3000828]	baeR: subunit of gene modulating antibiotic efflux [ARO:3000828]
	gi|491160096|ref|WP_005018483.1|	2.3e-136	RF0035	Gene Modulating Resistance	Gene Modulating Resistance	Gene Modulating Resistance	-	-	-	-	-	-	-	msbA: ATP-binding cassette (ABC) antibiotic efflux pump [ARO:3000460]	msbA: ATP-binding cassette (ABC) antibiotic efflux pump [ARO:3000460]	msbA: ATP-binding cassette (ABC) antibiotic efflux pump [ARO:3000460]	msbA: ATP-binding cassette (ABC) antibiotic efflux pump [ARO:3000460]	msbA: ATP-binding cassette (ABC) antibiotic efflux pump [ARO:3000460]	msbA: ATP-binding cassette (ABC) antibiotic efflux pump [ARO:3000460]	msbA: ATP-binding cassette (ABC) antibiotic efflux pump [ARO:3000460]	msbA: ATP-binding cassette (ABC) antibiotic efflux pump [ARO:3000460]	msbA: ATP-binding cassette (ABC) antibiotic efflux pump [ARO:3000460]	msbA: ATP-binding cassette (ABC) antibiotic efflux pump [ARO:3000460]	msbA: ATP-binding cassette (ABC) antibiotic efflux pump [ARO:3000460]	msbA: ATP-binding cassette (ABC) antibiotic efflux pump [ARO:3000460]
	gi|491547842|ref|WP_005405456.1|	1.6e-248	RF0107	ABC Transporter	ABC Transporter	ABC Transporter	-	-	-	-	-	-	-	macA: subunit of efflux pump conferring antibiotic resistance [ARO:3000533]	macA: subunit of efflux pump conferring antibiotic resistance [ARO:3000533]	macA: subunit of efflux pump conferring antibiotic resistance [ARO:3000533]	macA: subunit of efflux pump conferring antibiotic resistance [ARO:3000533]	macA: subunit of efflux pump conferring antibiotic resistance [ARO:3000533]	macA: subunit of efflux pump conferring antibiotic resistance [ARO:3000533]	macA: subunit of efflux pump conferring antibiotic resistance [ARO:3000533]	macA: subunit of efflux pump conferring antibiotic resistance [ARO:3000533]	macA: subunit of efflux pump conferring antibiotic resistance [ARO:3000533]	macA: subunit of efflux pump conferring antibiotic resistance [ARO:3000533]	macA: subunit of efflux pump conferring antibiotic resistance [ARO:3000533]	macA: subunit of efflux pump conferring antibiotic resistance [ARO:3000533]
	gi|491548377|ref|WP_005405991.1|	7.6e-169	RF0088	ABC Transporter	ABC Transporter	ABC Transporter	-	-	-	-	-	-	-	resistance-nodulation-cell division (RND) antibiotic efflux pump [ARO:0010004]	resistance-nodulation-cell division (RND) antibiotic efflux pump [ARO:0010004]	resistance-nodulation-cell division (RND) antibiotic efflux pump [ARO:0010004]	resistance-nodulation-cell division (RND) antibiotic efflux pump [ARO:0010004]	resistance-nodulation-cell division (RND) antibiotic efflux pump [ARO:0010004]	resistance-nodulation-cell division (RND) antibiotic efflux pump [ARO:0010004]	resistance-nodulation-cell division (RND) antibiotic efflux pump [ARO:0010004]	resistance-nodulation-cell division (RND) antibiotic efflux pump [ARO:0010004]	resistance-nodulation-cell division (RND) antibiotic efflux pump [ARO:0010004]	resistance-nodulation-cell division (RND) antibiotic efflux pump [ARO:0010004]	resistance-nodulation-cell division (RND) antibiotic efflux pump [ARO:0010004]	resistance-nodulation-cell division (RND) antibiotic efflux pump [ARO:0010004]
	gi|491549356|ref|WP_005406970.1|	0	RF0115	RND Antibiotic Efflux	RND Antibiotic Efflux	RND Antibiotic Efflux	-	-	-	-	-	-	-	macB: subunit of efflux pump conferring antibiotic resistance [ARO:3000535]	macB: subunit of efflux pump conferring antibiotic resistance [ARO:3000535]	macB: subunit of efflux pump conferring antibiotic resistance [ARO:3000535]	macB: subunit of efflux pump conferring antibiotic resistance [ARO:3000535]	macB: subunit of efflux pump conferring antibiotic resistance [ARO:3000535]	macB: subunit of efflux pump conferring antibiotic resistance [ARO:3000535]	macB: subunit of efflux pump conferring antibiotic resistance [ARO:3000535]	macB: subunit of efflux pump conferring antibiotic resistance [ARO:3000535]	macB: subunit of efflux pump conferring antibiotic resistance [ARO:3000535]	macB: subunit of efflux pump conferring antibiotic resistance [ARO:3000535]	macB: subunit of efflux pump conferring antibiotic resistance [ARO:3000535]	macB: subunit of efflux pump conferring antibiotic resistance [ARO:3000535]
	gi|491548187|ref|WP_005405801.1|	4.8e-258	RF0089	ABC Transporter	ABC Transporter	ABC Transporter	-	-	-	-	-	-	-	resistance-nodulation-cell division (RND) antibiotic efflux pump [ARO:0010004]	resistance-nodulation-cell division (RND) antibiotic efflux pump [ARO:0010004]	resistance-nodulation-cell division (RND) antibiotic efflux pump [ARO:0010004]	resistance-nodulation-cell division (RND) antibiotic efflux pump [ARO:0010004]	resistance-nodulation-cell division (RND) antibiotic efflux pump [ARO:0010004]	resistance-nodulation-cell division (RND) antibiotic efflux pump [ARO:0010004]	resistance-nodulation-cell division (RND) antibiotic efflux pump [ARO:0010004]	resistance-nodulation-cell division (RND) antibiotic efflux pump [ARO:0010004]	resistance-nodulation-cell division (RND) antibiotic efflux pump [ARO:0010004]	resistance-nodulation-cell division (RND) antibiotic efflux pump [ARO:0010004]	resistance-nodulation-cell division (RND) antibiotic efflux pump [ARO:0010004]	resistance-nodulation-cell division (RND) antibiotic efflux pump [ARO:0010004]
	gi|491548478|ref|WP_005406092.1|	7.7e-303	RF0115	RND Antibiotic Efflux	RND Antibiotic Efflux	RND Antibiotic Efflux	-	-	-	-	-	-	-	chloramphenicol acetyltransferase (CAT) [ARO:3000122]	chloramphenicol acetyltransferase (CAT) [ARO:3000122]	chloramphenicol acetyltransferase (CAT) [ARO:3000122]	chloramphenicol acetyltransferase (CAT) [ARO:3000122]	chloramphenicol acetyltransferase (CAT) [ARO:3000122]	chloramphenicol acetyltransferase (CAT) [ARO:3000122]	chloramphenicol acetyltransferase (CAT) [ARO:3000122]	chloramphenicol acetyltransferase (CAT) [ARO:3000122]	chloramphenicol acetyltransferase (CAT) [ARO:3000122]	chloramphenicol acetyltransferase (CAT) [ARO:3000122]	chloramphenicol acetyltransferase (CAT) [ARO:3000122]	chloramphenicol acetyltransferase (CAT) [ARO:3000122]
	gi|491548866|ref|WP_005406480.1|	6.5e-35	RF0050	Acetyltransferase	Acetyltransferase	Acetyltransferase	-	-	-	-	-	-	-	Cfr 23S ribosomal RNA methyltransferase [ARO:3000202]	Cfr 23S ribosomal RNA methyltransferase [ARO:3000202]	Cfr 23S ribosomal RNA methyltransferase [ARO:3000202]	Cfr 23S ribosomal RNA methyltransferase [ARO:3000202]	Cfr 23S ribosomal RNA methyltransferase [ARO:3000202]	Cfr 23S ribosomal RNA methyltransferase [ARO:3000202]	Cfr 23S ribosomal RNA methyltransferase [ARO:3000202]	Cfr 23S ribosomal RNA methyltransferase [ARO:3000202]	Cfr 23S ribosomal RNA methyltransferase [ARO:3000202]	Cfr 23S ribosomal RNA methyltransferase [ARO:3000202]	Cfr 23S ribosomal RNA methyltransferase [ARO:3000202]	Cfr 23S ribosomal RNA methyltransferase [ARO:3000202]
	gi|491158122|ref|WP_005016509.1|	1.9e-173	RF0048	rRNA Methyltransferase	rRNA Methyltransferase	rRNA Methyltransferase	-	-	-	-	-	-	-	Class D beta-lactamases [ARO:3000075;ARO:3000017]	Class D beta-lactamases [ARO:3000075;ARO:3000017]	Class D beta-lactamases [ARO:3000075;ARO:3000017]	Class D beta-lactamases [ARO:3000075;ARO:3000017]	Class D beta-lactamases [ARO:3000075;ARO:3000017]	Class D beta-lactamases [ARO:3000075;ARO:3000017]	Class D beta-lactamases [ARO:3000075;ARO:3000017]	Class D beta-lactamases [ARO:3000075;ARO:3000017]	Class D beta-lactamases [ARO:3000075;ARO:3000017]	Class D beta-lactamases [ARO:3000075;ARO:3000017]	Class D beta-lactamases [ARO:3000075;ARO:3000017]	Class D beta-lactamases [ARO:3000075;ARO:3000017]
	gi|491547999|ref|WP_005405613.1|	1.6e-112	RF0056	Beta-Lactamase	Beta-Lactamase	Beta-Lactamase	Class D	Class D	Class D	-	-	-	-	macB: subunit of efflux pump conferring antibiotic resistance [ARO:3000535]	macB: subunit of efflux pump conferring antibiotic resistance [ARO:3000535]	macB: subunit of efflux pump conferring antibiotic resistance [ARO:3000535]	macB: subunit of efflux pump conferring antibiotic resistance [ARO:3000535]	macB: subunit of efflux pump conferring antibiotic resistance [ARO:3000535]	macB: subunit of efflux pump conferring antibiotic resistance [ARO:3000535]	macB: subunit of efflux pump conferring antibiotic resistance [ARO:3000535]	macB: subunit of efflux pump conferring antibiotic resistance [ARO:3000535]	macB: subunit of efflux pump conferring antibiotic resistance [ARO:3000535]	macB: subunit of efflux pump conferring antibiotic resistance [ARO:3000535]	macB: subunit of efflux pump conferring antibiotic resistance [ARO:3000535]	macB: subunit of efflux pump conferring antibiotic resistance [ARO:3000535]
	gi|491158022|ref|WP_005016409.1|	3.1e-258	RF0089	ABC Transporter	ABC Transporter	ABC Transporter	-	-	-	-	-	-	-	resistance-nodulation-cell division (RND) antibiotic efflux pump [ARO:0010004]	resistance-nodulation-cell division (RND) antibiotic efflux pump [ARO:0010004]	resistance-nodulation-cell division (RND) antibiotic efflux pump [ARO:0010004]	resistance-nodulation-cell division (RND) antibiotic efflux pump [ARO:0010004]	resistance-nodulation-cell division (RND) antibiotic efflux pump [ARO:0010004]	resistance-nodulation-cell division (RND) antibiotic efflux pump [ARO:0010004]	resistance-nodulation-cell division (RND) antibiotic efflux pump [ARO:0010004]	resistance-nodulation-cell division (RND) antibiotic efflux pump [ARO:0010004]	resistance-nodulation-cell division (RND) antibiotic efflux pump [ARO:0010004]	resistance-nodulation-cell division (RND) antibiotic efflux pump [ARO:0010004]	resistance-nodulation-cell division (RND) antibiotic efflux pump [ARO:0010004]	resistance-nodulation-cell division (RND) antibiotic efflux pump [ARO:0010004]
	gi|491157224|ref|WP_005015611.1|	1.2e-303	RF0115	RND Antibiotic Efflux	RND Antibiotic Efflux	RND Antibiotic Efflux	-	-	-	-	-	-	-	resistance-nodulation-cell division (RND) antibiotic efflux pump [ARO:0010004]	resistance-nodulation-cell division (RND) antibiotic efflux pump [ARO:0010004]	resistance-nodulation-cell division (RND) antibiotic efflux pump [ARO:0010004]	resistance-nodulation-cell division (RND) antibiotic efflux pump [ARO:0010004]	resistance-nodulation-cell division (RND) antibiotic efflux pump [ARO:0010004]	resistance-nodulation-cell division (RND) antibiotic efflux pump [ARO:0010004]	resistance-nodulation-cell division (RND) antibiotic efflux pump [ARO:0010004]	resistance-nodulation-cell division (RND) antibiotic efflux pump [ARO:0010004]	resistance-nodulation-cell division (RND) antibiotic efflux pump [ARO:0010004]	resistance-nodulation-cell division (RND) antibiotic efflux pump [ARO:0010004]	resistance-nodulation-cell division (RND) antibiotic efflux pump [ARO:0010004]	resistance-nodulation-cell division (RND) antibiotic efflux pump [ARO:0010004]
Acinetobacter radioresistens SK82 (NZ_ACVR00000000)	gi|491160366|ref|WP_005018753.1|	6e-292	RF0115	RND Antibiotic Efflux	RND Antibiotic Efflux	RND Antibiotic Efflux	-	-	-	-	-	-	-	resistance-nodulation-cell division (RND) antibiotic efflux pump [ARO:0010004]	resistance-nodulation-cell division (RND) antibiotic efflux pump [ARO:0010004]	resistance-nodulation-cell division (RND) antibiotic efflux pump [ARO:0010004]	resistance-nodulation-cell division (RND) antibiotic efflux pump [ARO:0010004]	resistance-nodulation-cell division (RND) antibiotic efflux pump [ARO:0010004]	resistance-nodulation-cell division (RND) antibiotic efflux pump [ARO:0010004]	resistance-nodulation-cell division (RND) antibiotic efflux pump [ARO:0010004]	resistance-nodulation-cell division (RND) antibiotic efflux pump [ARO:0010004]	resistance-nodulation-cell division (RND) antibiotic efflux pump [ARO:0010004]	resistance-nodulation-cell division (RND) antibiotic efflux pump [ARO:0010004]	resistance-nodulation-cell division (RND) antibiotic efflux pump [ARO:0010004]	resistance-nodulation-cell division (RND) antibiotic efflux pump [ARO:0010004]
	gi|491157492|ref|WP_005015879.1|	0	RF0115	RND Antibiotic Efflux	RND Antibiotic Efflux	RND Antibiotic Efflux	-	-	-	-	-	-	-	chloramphenicol acetyltransferase (CAT) [ARO:3000122]	chloramphenicol acetyltransferase (CAT) [ARO:3000122]	chloramphenicol acetyltransferase (CAT) [ARO:3000122]	chloramphenicol acetyltransferase (CAT) [ARO:3000122]	chloramphenicol acetyltransferase (CAT) [ARO:3000122]	chloramphenicol acetyltransferase (CAT) [ARO:3000122]	chloramphenicol acetyltransferase (CAT) [ARO:3000122]	chloramphenicol acetyltransferase (CAT) [ARO:3000122]	chloramphenicol acetyltransferase (CAT) [ARO:3000122]	chloramphenicol acetyltransferase (CAT) [ARO:3000122]	chloramphenicol acetyltransferase (CAT) [ARO:3000122]	chloramphenicol acetyltransferase (CAT) [ARO:3000122]
	gi|491157312|ref|WP_005015699.1|	2.3e-52	RF0050	Acetyltransferase	Acetyltransferase	Acetyltransferase	-	-	-	-	-	-	-	adeC-adeK-oprM: outer membrane factor the multidrug efflux complex [ARO:3000776;ARO:3000782;ARO:3000379]	adeC-adeK-oprM: outer membrane factor the multidrug efflux complex [ARO:3000776;ARO:3000782;ARO:3000379]	adeC-adeK-oprM: outer membrane factor the multidrug efflux complex [ARO:3000776;ARO:3000782;ARO:3000379]	adeC-adeK-oprM: outer membrane factor the multidrug efflux complex [ARO:3000776;ARO:3000782;ARO:3000379]	adeC-adeK-oprM: outer membrane factor the multidrug efflux complex [ARO:3000776;ARO:3000782;ARO:3000379]	adeC-adeK-oprM: outer membrane factor the multidrug efflux complex [ARO:3000776;ARO:3000782;ARO:3000379]	adeC-adeK-oprM: outer membrane factor the multidrug efflux complex [ARO:3000776;ARO:3000782;ARO:3000379]	adeC-adeK-oprM: outer membrane factor the multidrug efflux complex [ARO:3000776;ARO:3000782;ARO:3000379]	adeC-adeK-oprM: outer membrane factor the multidrug efflux complex [ARO:3000776;ARO:3000782;ARO:3000379]	adeC-adeK-oprM: outer membrane factor the multidrug efflux complex [ARO:3000776;ARO:3000782;ARO:3000379]	adeC-adeK-oprM: outer membrane factor the multidrug efflux complex [ARO:3000776;ARO:3000782;ARO:3000379]	adeC-adeK-oprM: outer membrane factor the multidrug efflux complex [ARO:3000776;ARO:3000782;ARO:3000379]
	gi|491157493|ref|WP_005015880.1|	5.4e-209	RF0021	RND Antibiotic Efflux	RND Antibiotic Efflux	RND Antibiotic Efflux	-	-	-	-	-	-	-	chloramphenicol acetyltransferase (CAT) [ARO:3000122]	chloramphenicol acetyltransferase (CAT) [ARO:3000122]	chloramphenicol acetyltransferase (CAT) [ARO:3000122]	chloramphenicol acetyltransferase (CAT) [ARO:3000122]	chloramphenicol acetyltransferase (CAT) [ARO:3000122]	chloramphenicol acetyltransferase (CAT) [ARO:3000122]	chloramphenicol acetyltransferase (CAT) [ARO:3000122]	chloramphenicol acetyltransferase (CAT) [ARO:3000122]	chloramphenicol acetyltransferase (CAT) [ARO:3000122]	chloramphenicol acetyltransferase (CAT) [ARO:3000122]	chloramphenicol acetyltransferase (CAT) [ARO:3000122]	chloramphenicol acetyltransferase (CAT) [ARO:3000122]
	gi|491161317|ref|WP_005019704.1|	3e-35	RF0050	Acetyltransferase	Acetyltransferase	Acetyltransferase	-	-	-	-	-	-	-	baeR: subunit of gene modulating antibiotic efflux [ARO:3000828]	baeR: subunit of gene modulating antibiotic efflux [ARO:3000828]	baeR: subunit of gene modulating antibiotic efflux [ARO:3000828]	baeR: subunit of gene modulating antibiotic efflux [ARO:3000828]	baeR: subunit of gene modulating antibiotic efflux [ARO:3000828]	baeR: subunit of gene modulating antibiotic efflux [ARO:3000828]	baeR: subunit of gene modulating antibiotic efflux [ARO:3000828]	baeR: subunit of gene modulating antibiotic efflux [ARO:3000828]	baeR: subunit of gene modulating antibiotic efflux [ARO:3000828]	baeR: subunit of gene modulating antibiotic efflux [ARO:3000828]	baeR: subunit of gene modulating antibiotic efflux [ARO:3000828]	baeR: subunit of gene modulating antibiotic efflux [ARO:3000828]
	gi|491160096|ref|WP_005018483.1|	2.3e-136	RF0035	Gene Modulating Resistance	Gene Modulating Resistance	Gene Modulating Resistance	-	-	-	-	-	-	-	Class D beta-lactamases [ARO:3000075;ARO:3000017]	Class D beta-lactamases [ARO:3000075;ARO:3000017]	Class D beta-lactamases [ARO:3000075;ARO:3000017]	Class D beta-lactamases [ARO:3000075;ARO:3000017]	Class D beta-lactamases [ARO:3000075;ARO:3000017]	Class D beta-lactamases [ARO:3000075;ARO:3000017]	Class D beta-lactamases [ARO:3000075;ARO:3000017]	Class D beta-lactamases [ARO:3000075;ARO:3000017]	Class D beta-lactamases [ARO:3000075;ARO:3000017]	Class D beta-lactamases [ARO:3000075;ARO:3000017]	Class D beta-lactamases [ARO:3000075;ARO:3000017]	Class D beta-lactamases [ARO:3000075;ARO:3000017]
	gi|491547484|ref|WP_005405099.1|	1.5e-112	RF0056	Beta-Lactamase	Beta-Lactamase	Beta-Lactamase	Class D	Class D	Class D	-	-	-	-	Subclass B3 (metallo-) beta-lactamase hydrolize penicillins, cephalosporins and carbapenems [ARO:3000571]	Subclass B3 (metallo-) beta-lactamase hydrolize penicillins, cephalosporins and carbapenems [ARO:3000571]	Subclass B3 (metallo-) beta-lactamase hydrolize penicillins, cephalosporins and carbapenems [ARO:3000571]	Subclass B3 (metallo-) beta-lactamase hydrolize penicillins, cephalosporins and carbapenems [ARO:3000571]	Subclass B3 (metallo-) beta-lactamase hydrolize penicillins, cephalosporins and carbapenems [ARO:3000571]	Subclass B3 (metallo-) beta-lactamase hydrolize penicillins, cephalosporins and carbapenems [ARO:3000571]	Subclass B3 (metallo-) beta-lactamase hydrolize penicillins, cephalosporins and carbapenems [ARO:3000571]	Subclass B3 (metallo-) beta-lactamase hydrolize penicillins, cephalosporins and carbapenems [ARO:3000571]	Subclass B3 (metallo-) beta-lactamase hydrolize penicillins, cephalosporins and carbapenems [ARO:3000571]	Subclass B3 (metallo-) beta-lactamase hydrolize penicillins, cephalosporins and carbapenems [ARO:3000571]	Subclass B3 (metallo-) beta-lactamase hydrolize penicillins, cephalosporins and carbapenems [ARO:3000571]	Subclass B3 (metallo-) beta-lactamase hydrolize penicillins, cephalosporins and carbapenems [ARO:3000571]
	gi|491161290|ref|WP_005019677.1|	1.9e-102	RF0125	Beta-Lactamase	Beta-Lactamase	Beta-Lactamase	Class B	Class B	Class B	-	-	-	-	macA: subunit of efflux pump conferring antibiotic resistance [ARO:3000533]	macA: subunit of efflux pump conferring antibiotic resistance [ARO:3000533]	macA: subunit of efflux pump conferring antibiotic resistance [ARO:3000533]	macA: subunit of efflux pump conferring antibiotic resistance [ARO:3000533]	macA: subunit of efflux pump conferring antibiotic resistance [ARO:3000533]	macA: subunit of efflux pump conferring antibiotic resistance [ARO:3000533]	macA: subunit of efflux pump conferring antibiotic resistance [ARO:3000533]	macA: subunit of efflux pump conferring antibiotic resistance [ARO:3000533]	macA: subunit of efflux pump conferring antibiotic resistance [ARO:3000533]	macA: subunit of efflux pump conferring antibiotic resistance [ARO:3000533]	macA: subunit of efflux pump conferring antibiotic resistance [ARO:3000533]	macA: subunit of efflux pump conferring antibiotic resistance [ARO:3000533]
	gi|491158021|ref|WP_005016408.1|	4.9e-169	RF0088	ABC Transporter	ABC Transporter	ABC Transporter	-	-	-	-	-	-	-	msbA: ATP-binding cassette (ABC) antibiotic efflux pump [ARO:3000460]	msbA: ATP-binding cassette (ABC) antibiotic efflux pump [ARO:3000460]	msbA: ATP-binding cassette (ABC) antibiotic efflux pump [ARO:3000460]	msbA: ATP-binding cassette (ABC) antibiotic efflux pump [ARO:3000460]	msbA: ATP-binding cassette (ABC) antibiotic efflux pump [ARO:3000460]	msbA: ATP-binding cassette (ABC) antibiotic efflux pump [ARO:3000460]	msbA: ATP-binding cassette (ABC) antibiotic efflux pump [ARO:3000460]	msbA: ATP-binding cassette (ABC) antibiotic efflux pump [ARO:3000460]	msbA: ATP-binding cassette (ABC) antibiotic efflux pump [ARO:3000460]	msbA: ATP-binding cassette (ABC) antibiotic efflux pump [ARO:3000460]	msbA: ATP-binding cassette (ABC) antibiotic efflux pump [ARO:3000460]	msbA: ATP-binding cassette (ABC) antibiotic efflux pump [ARO:3000460]
	gi|491156328|ref|WP_005014715.1|	4.1e-249	RF0107	ABC Transporter	ABC Transporter	ABC Transporter	-	-	-	-	-	-	-	Cfr 23S ribosomal RNA methyltransferase [ARO:3000202]	Cfr 23S ribosomal RNA methyltransferase [ARO:3000202]	Cfr 23S ribosomal RNA methyltransferase [ARO:3000202]	Cfr 23S ribosomal RNA methyltransferase [ARO:3000202]	Cfr 23S ribosomal RNA methyltransferase [ARO:3000202]	Cfr 23S ribosomal RNA methyltransferase [ARO:3000202]	Cfr 23S ribosomal RNA methyltransferase [ARO:3000202]	Cfr 23S ribosomal RNA methyltransferase [ARO:3000202]	Cfr 23S ribosomal RNA methyltransferase [ARO:3000202]	Cfr 23S ribosomal RNA methyltransferase [ARO:3000202]	Cfr 23S ribosomal RNA methyltransferase [ARO:3000202]	Cfr 23S ribosomal RNA methyltransferase [ARO:3000202]
	gi|491158122|ref|WP_005016509.1|	1.9e-173	RF0048	rRNA Methyltransferase	rRNA Methyltransferase	rRNA Methyltransferase	-	-	-	-	-	-	-	resistance-nodulation-cell division (RND) antibiotic efflux pump [ARO:0010004]	resistance-nodulation-cell division (RND) antibiotic efflux pump [ARO:0010004]	resistance-nodulation-cell division (RND) antibiotic efflux pump [ARO:0010004]	resistance-nodulation-cell division (RND) antibiotic efflux pump [ARO:0010004]	resistance-nodulation-cell division (RND) antibiotic efflux pump [ARO:0010004]	resistance-nodulation-cell division (RND) antibiotic efflux pump [ARO:0010004]	resistance-nodulation-cell division (RND) antibiotic efflux pump [ARO:0010004]	resistance-nodulation-cell division (RND) antibiotic efflux pump [ARO:0010004]	resistance-nodulation-cell division (RND) antibiotic efflux pump [ARO:0010004]	resistance-nodulation-cell division (RND) antibiotic efflux pump [ARO:0010004]	resistance-nodulation-cell division (RND) antibiotic efflux pump [ARO:0010004]	resistance-nodulation-cell division (RND) antibiotic efflux pump [ARO:0010004]
	gi|491547210|ref|WP_005404825.1|	0	RF0115	RND Antibiotic Efflux	RND Antibiotic Efflux	RND Antibiotic Efflux	-	-	-	-	-	-	-	resistance-nodulation-cell division (RND) antibiotic efflux pump [ARO:0010004]	resistance-nodulation-cell division (RND) antibiotic efflux pump [ARO:0010004]	resistance-nodulation-cell division (RND) antibiotic efflux pump [ARO:0010004]	resistance-nodulation-cell division (RND) antibiotic efflux pump [ARO:0010004]	resistance-nodulation-cell division (RND) antibiotic efflux pump [ARO:0010004]	resistance-nodulation-cell division (RND) antibiotic efflux pump [ARO:0010004]	resistance-nodulation-cell division (RND) antibiotic efflux pump [ARO:0010004]	resistance-nodulation-cell division (RND) antibiotic efflux pump [ARO:0010004]	resistance-nodulation-cell division (RND) antibiotic efflux pump [ARO:0010004]	resistance-nodulation-cell division (RND) antibiotic efflux pump [ARO:0010004]	resistance-nodulation-cell division (RND) antibiotic efflux pump [ARO:0010004]	resistance-nodulation-cell division (RND) antibiotic efflux pump [ARO:0010004]
	gi|491547074|ref|WP_005404689.1|	0	RF0115	RND Antibiotic Efflux	RND Antibiotic Efflux	RND Antibiotic Efflux	-	-	-	-	-	-	-	macB: subunit of efflux pump conferring antibiotic resistance [ARO:3000535]	macB: subunit of efflux pump conferring antibiotic resistance [ARO:3000535]	macB: subunit of efflux pump conferring antibiotic resistance [ARO:3000535]	macB: subunit of efflux pump conferring antibiotic resistance [ARO:3000535]	macB: subunit of efflux pump conferring antibiotic resistance [ARO:3000535]	macB: subunit of efflux pump conferring antibiotic resistance [ARO:3000535]	macB: subunit of efflux pump conferring antibiotic resistance [ARO:3000535]	macB: subunit of efflux pump conferring antibiotic resistance [ARO:3000535]	macB: subunit of efflux pump conferring antibiotic resistance [ARO:3000535]	macB: subunit of efflux pump conferring antibiotic resistance [ARO:3000535]	macB: subunit of efflux pump conferring antibiotic resistance [ARO:3000535]	macB: subunit of efflux pump conferring antibiotic resistance [ARO:3000535]
	gi|491158022|ref|WP_005016409.1|	3.1e-258	RF0089	ABC Transporter	ABC Transporter	ABC Transporter	-	-	-	-	-	-	-	resistance-nodulation-cell division (RND) antibiotic efflux pump [ARO:0010004]	resistance-nodulation-cell division (RND) antibiotic efflux pump [ARO:0010004]	resistance-nodulation-cell division (RND) antibiotic efflux pump [ARO:0010004]	resistance-nodulation-cell division (RND) antibiotic efflux pump [ARO:0010004]	resistance-nodulation-cell division (RND) antibiotic efflux pump [ARO:0010004]	resistance-nodulation-cell division (RND) antibiotic efflux pump [ARO:0010004]	resistance-nodulation-cell division (RND) antibiotic efflux pump [ARO:0010004]	resistance-nodulation-cell division (RND) antibiotic efflux pump [ARO:0010004]	resistance-nodulation-cell division (RND) antibiotic efflux pump [ARO:0010004]	resistance-nodulation-cell division (RND) antibiotic efflux pump [ARO:0010004]	resistance-nodulation-cell division (RND) antibiotic efflux pump [ARO:0010004]	resistance-nodulation-cell division (RND) antibiotic efflux pump [ARO:0010004]
Acinetobacter radioresistens SH164 (NZ_ACPO00000000)	gi|491157224|ref|WP_005015611.1|	1.2e-303	RF0115	RND Antibiotic Efflux	RND Antibiotic Efflux	RND Antibiotic Efflux	-	-	-	-	-	-	-	resistance-nodulation-cell division (RND) antibiotic efflux pump [ARO:0010004]	resistance-nodulation-cell division (RND) antibiotic efflux pump [ARO:0010004]	resistance-nodulation-cell division (RND) antibiotic efflux pump [ARO:0010004]	resistance-nodulation-cell division (RND) antibiotic efflux pump [ARO:0010004]	resistance-nodulation-cell division (RND) antibiotic efflux pump [ARO:0010004]	resistance-nodulation-cell division (RND) antibiotic efflux pump [ARO:0010004]	resistance-nodulation-cell division (RND) antibiotic efflux pump [ARO:0010004]	resistance-nodulation-cell division (RND) antibiotic efflux pump [ARO:0010004]	resistance-nodulation-cell division (RND) antibiotic efflux pump [ARO:0010004]	resistance-nodulation-cell division (RND) antibiotic efflux pump [ARO:0010004]	resistance-nodulation-cell division (RND) antibiotic efflux pump [ARO:0010004]	resistance-nodulation-cell division (RND) antibiotic efflux pump [ARO:0010004]
	gi|491160366|ref|WP_005018753.1|	6e-292	RF0115	RND Antibiotic Efflux	RND Antibiotic Efflux	RND Antibiotic Efflux	-	-	-	-	-	-	-	resistance-nodulation-cell division (RND) antibiotic efflux pump [ARO:0010004]	resistance-nodulation-cell division (RND) antibiotic efflux pump [ARO:0010004]	resistance-nodulation-cell division (RND) antibiotic efflux pump [ARO:0010004]	resistance-nodulation-cell division (RND) antibiotic efflux pump [ARO:0010004]	resistance-nodulation-cell division (RND) antibiotic efflux pump [ARO:0010004]	resistance-nodulation-cell division (RND) antibiotic efflux pump [ARO:0010004]	resistance-nodulation-cell division (RND) antibiotic efflux pump [ARO:0010004]	resistance-nodulation-cell division (RND) antibiotic efflux pump [ARO:0010004]	resistance-nodulation-cell division (RND) antibiotic efflux pump [ARO:0010004]	resistance-nodulation-cell division (RND) antibiotic efflux pump [ARO:0010004]	resistance-nodulation-cell division (RND) antibiotic efflux pump [ARO:0010004]	resistance-nodulation-cell division (RND) antibiotic efflux pump [ARO:0010004]
	gi|491157492|ref|WP_005015879.1|	0	RF0115	RND Antibiotic Efflux	RND Antibiotic Efflux	RND Antibiotic Efflux	-	-	-	-	-	-	-	chloramphenicol acetyltransferase (CAT) [ARO:3000122]	chloramphenicol acetyltransferase (CAT) [ARO:3000122]	chloramphenicol acetyltransferase (CAT) [ARO:3000122]	chloramphenicol acetyltransferase (CAT) [ARO:3000122]	chloramphenicol acetyltransferase (CAT) [ARO:3000122]	chloramphenicol acetyltransferase (CAT) [ARO:3000122]	chloramphenicol acetyltransferase (CAT) [ARO:3000122]	chloramphenicol acetyltransferase (CAT) [ARO:3000122]	chloramphenicol acetyltransferase (CAT) [ARO:3000122]	chloramphenicol acetyltransferase (CAT) [ARO:3000122]	chloramphenicol acetyltransferase (CAT) [ARO:3000122]	chloramphenicol acetyltransferase (CAT) [ARO:3000122]
	gi|491157312|ref|WP_005015699.1|	2.3e-52	RF0050	Acetyltransferase	Acetyltransferase	Acetyltransferase	-	-	-	-	-	-	-	adeC-adeK-oprM: outer membrane factor the multidrug efflux complex [ARO:3000776;ARO:3000782;ARO:3000379]	adeC-adeK-oprM: outer membrane factor the multidrug efflux complex [ARO:3000776;ARO:3000782;ARO:3000379]	adeC-adeK-oprM: outer membrane factor the multidrug efflux complex [ARO:3000776;ARO:3000782;ARO:3000379]	adeC-adeK-oprM: outer membrane factor the multidrug efflux complex [ARO:3000776;ARO:3000782;ARO:3000379]	adeC-adeK-oprM: outer membrane factor the multidrug efflux complex [ARO:3000776;ARO:3000782;ARO:3000379]	adeC-adeK-oprM: outer membrane factor the multidrug efflux complex [ARO:3000776;ARO:3000782;ARO:3000379]	adeC-adeK-oprM: outer membrane factor the multidrug efflux complex [ARO:3000776;ARO:3000782;ARO:3000379]	adeC-adeK-oprM: outer membrane factor the multidrug efflux complex [ARO:3000776;ARO:3000782;ARO:3000379]	adeC-adeK-oprM: outer membrane factor the multidrug efflux complex [ARO:3000776;ARO:3000782;ARO:3000379]	adeC-adeK-oprM: outer membrane factor the multidrug efflux complex [ARO:3000776;ARO:3000782;ARO:3000379]	adeC-adeK-oprM: outer membrane factor the multidrug efflux complex [ARO:3000776;ARO:3000782;ARO:3000379]	adeC-adeK-oprM: outer membrane factor the multidrug efflux complex [ARO:3000776;ARO:3000782;ARO:3000379]
	gi|491157493|ref|WP_005015880.1|	5.4e-209	RF0021	RND Antibiotic Efflux	RND Antibiotic Efflux	RND Antibiotic Efflux	-	-	-	-	-	-	-	baeR: subunit of gene modulating antibiotic efflux [ARO:3000828]	baeR: subunit of gene modulating antibiotic efflux [ARO:3000828]	baeR: subunit of gene modulating antibiotic efflux [ARO:3000828]	baeR: subunit of gene modulating antibiotic efflux [ARO:3000828]	baeR: subunit of gene modulating antibiotic efflux [ARO:3000828]	baeR: subunit of gene modulating antibiotic efflux [ARO:3000828]	baeR: subunit of gene modulating antibiotic efflux [ARO:3000828]	baeR: subunit of gene modulating antibiotic efflux [ARO:3000828]	baeR: subunit of gene modulating antibiotic efflux [ARO:3000828]	baeR: subunit of gene modulating antibiotic efflux [ARO:3000828]	baeR: subunit of gene modulating antibiotic efflux [ARO:3000828]	baeR: subunit of gene modulating antibiotic efflux [ARO:3000828]
	gi|491160096|ref|WP_005018483.1|	2.3e-136	RF0035	Gene Modulating Resistance	Gene Modulating Resistance	Gene Modulating Resistance	-	-	-	-	-	-	-	chloramphenicol acetyltransferase (CAT) [ARO:3000122]	chloramphenicol acetyltransferase (CAT) [ARO:3000122]	chloramphenicol acetyltransferase (CAT) [ARO:3000122]	chloramphenicol acetyltransferase (CAT) [ARO:3000122]	chloramphenicol acetyltransferase (CAT) [ARO:3000122]	chloramphenicol acetyltransferase (CAT) [ARO:3000122]	chloramphenicol acetyltransferase (CAT) [ARO:3000122]	chloramphenicol acetyltransferase (CAT) [ARO:3000122]	chloramphenicol acetyltransferase (CAT) [ARO:3000122]	chloramphenicol acetyltransferase (CAT) [ARO:3000122]	chloramphenicol acetyltransferase (CAT) [ARO:3000122]	chloramphenicol acetyltransferase (CAT) [ARO:3000122]
	gi|491546841|ref|WP_005404456.1|	3e-35	RF0050	Acetyltransferase	Acetyltransferase	Acetyltransferase	-	-	-	-	-	-	-	Subclass B3 (metallo-) beta-lactamase hydrolize penicillins, cephalosporins and carbapenems [ARO:3000571]	Subclass B3 (metallo-) beta-lactamase hydrolize penicillins, cephalosporins and carbapenems [ARO:3000571]	Subclass B3 (metallo-) beta-lactamase hydrolize penicillins, cephalosporins and carbapenems [ARO:3000571]	Subclass B3 (metallo-) beta-lactamase hydrolize penicillins, cephalosporins and carbapenems [ARO:3000571]	Subclass B3 (metallo-) beta-lactamase hydrolize penicillins, cephalosporins and carbapenems [ARO:3000571]	Subclass B3 (metallo-) beta-lactamase hydrolize penicillins, cephalosporins and carbapenems [ARO:3000571]	Subclass B3 (metallo-) beta-lactamase hydrolize penicillins, cephalosporins and carbapenems [ARO:3000571]	Subclass B3 (metallo-) beta-lactamase hydrolize penicillins, cephalosporins and carbapenems [ARO:3000571]	Subclass B3 (metallo-) beta-lactamase hydrolize penicillins, cephalosporins and carbapenems [ARO:3000571]	Subclass B3 (metallo-) beta-lactamase hydrolize penicillins, cephalosporins and carbapenems [ARO:3000571]	Subclass B3 (metallo-) beta-lactamase hydrolize penicillins, cephalosporins and carbapenems [ARO:3000571]	Subclass B3 (metallo-) beta-lactamase hydrolize penicillins, cephalosporins and carbapenems [ARO:3000571]
	gi|491161290|ref|WP_005019677.1|	1.9e-102	RF0125	Beta-Lactamase	Beta-Lactamase	Beta-Lactamase	Class B	Class B	Class B	-	-	-	-	macA: subunit of efflux pump conferring antibiotic resistance [ARO:3000533]	macA: subunit of efflux pump conferring antibiotic resistance [ARO:3000533]	macA: subunit of efflux pump conferring antibiotic resistance [ARO:3000533]	macA: subunit of efflux pump conferring antibiotic resistance [ARO:3000533]	macA: subunit of efflux pump conferring antibiotic resistance [ARO:3000533]	macA: subunit of efflux pump conferring antibiotic resistance [ARO:3000533]	macA: subunit of efflux pump conferring antibiotic resistance [ARO:3000533]	macA: subunit of efflux pump conferring antibiotic resistance [ARO:3000533]	macA: subunit of efflux pump conferring antibiotic resistance [ARO:3000533]	macA: subunit of efflux pump conferring antibiotic resistance [ARO:3000533]	macA: subunit of efflux pump conferring antibiotic resistance [ARO:3000533]	macA: subunit of efflux pump conferring antibiotic resistance [ARO:3000533]
	gi|491158021|ref|WP_005016408.1|	4.9e-169	RF0088	ABC Transporter	ABC Transporter	ABC Transporter	-	-	-	-	-	-	-	Class D beta-lactamases [ARO:3000075;ARO:3000017]	Class D beta-lactamases [ARO:3000075;ARO:3000017]	Class D beta-lactamases [ARO:3000075;ARO:3000017]	Class D beta-lactamases [ARO:3000075;ARO:3000017]	Class D beta-lactamases [ARO:3000075;ARO:3000017]	Class D beta-lactamases [ARO:3000075;ARO:3000017]	Class D beta-lactamases [ARO:3000075;ARO:3000017]	Class D beta-lactamases [ARO:3000075;ARO:3000017]	Class D beta-lactamases [ARO:3000075;ARO:3000017]	Class D beta-lactamases [ARO:3000075;ARO:3000017]	Class D beta-lactamases [ARO:3000075;ARO:3000017]	Class D beta-lactamases [ARO:3000075;ARO:3000017]
	gi|491546591|ref|WP_005404206.1|	1.6e-113	RF0056	Beta-Lactamase	Beta-Lactamase	Beta-Lactamase	Class D	Class D	Class D	-	-	-	-	msbA: ATP-binding cassette (ABC) antibiotic efflux pump [ARO:3000460]	msbA: ATP-binding cassette (ABC) antibiotic efflux pump [ARO:3000460]	msbA: ATP-binding cassette (ABC) antibiotic efflux pump [ARO:3000460]	msbA: ATP-binding cassette (ABC) antibiotic efflux pump [ARO:3000460]	msbA: ATP-binding cassette (ABC) antibiotic efflux pump [ARO:3000460]	msbA: ATP-binding cassette (ABC) antibiotic efflux pump [ARO:3000460]	msbA: ATP-binding cassette (ABC) antibiotic efflux pump [ARO:3000460]	msbA: ATP-binding cassette (ABC) antibiotic efflux pump [ARO:3000460]	msbA: ATP-binding cassette (ABC) antibiotic efflux pump [ARO:3000460]	msbA: ATP-binding cassette (ABC) antibiotic efflux pump [ARO:3000460]	msbA: ATP-binding cassette (ABC) antibiotic efflux pump [ARO:3000460]	msbA: ATP-binding cassette (ABC) antibiotic efflux pump [ARO:3000460]
	gi|491156328|ref|WP_005014715.1|	4.1e-249	RF0107	ABC Transporter	ABC Transporter	ABC Transporter	-	-	-	-	-	-	-	Cfr 23S ribosomal RNA methyltransferase [ARO:3000202]	Cfr 23S ribosomal RNA methyltransferase [ARO:3000202]	Cfr 23S ribosomal RNA methyltransferase [ARO:3000202]	Cfr 23S ribosomal RNA methyltransferase [ARO:3000202]	Cfr 23S ribosomal RNA methyltransferase [ARO:3000202]	Cfr 23S ribosomal RNA methyltransferase [ARO:3000202]	Cfr 23S ribosomal RNA methyltransferase [ARO:3000202]	Cfr 23S ribosomal RNA methyltransferase [ARO:3000202]	Cfr 23S ribosomal RNA methyltransferase [ARO:3000202]	Cfr 23S ribosomal RNA methyltransferase [ARO:3000202]	Cfr 23S ribosomal RNA methyltransferase [ARO:3000202]	Cfr 23S ribosomal RNA methyltransferase [ARO:3000202]
	gi|491158122|ref|WP_005016509.1|	1.9e-173	RF0048	rRNA Methyltransferase	rRNA Methyltransferase	rRNA Methyltransferase	-	-	-	-	-	-	-	resistance-nodulation-cell division (RND) antibiotic efflux pump [ARO:0010004]
