# Supplementary material for: Recovery of Previously Uncultured Bacterial Genera from Three Mediterranean Sponges
Source: Mar Biotechnol (NY). 2017 Jul 10;19(5):454–68. doi: 10.1007/s10126-017-9766-4 (PMC5599449; doi:10.1007/s10126-017-9766-4)
Supplement: Supplementary file 8 — (XLSX 18 kb) [file 10126_2017_9766_MOESM8_ESM.xlsx]

## Sheet: Blad1
"Recovery of previously uncultured bacterial genera from three Mediterranean sponges"
by Dennis Versluis, Kyle McPherson, Mark W.J. van Passel, Hauke Smidt and Detmer Sipkema
in Marine Biotechnology
Supplementary Table S6 This table shows which OTUs are shared by the sponge samples from A. aerophoba, P. ficiformis and C. candelabrum. Furthermore, for each sponge is shown the overlap with respect to detected OTUs between the sample, material scraped from plates, and picked isolates.
		OTU ID	QIIME annotation
Sponge samples from A. aerophoba, P. ficiformis and C. candelabrum	Overlap in OTUs between A. aerophoba, P. ficiformis and C. candelabrum	EU035954	Bacteria; __Nitrospirae; __Nitrospira; __Nitrospirales; __Nitrospiraceae
		denovo1022	Bacteria
		EF076171	Bacteria; __Proteobacteria; __Gammaproteobacteria; __Chromatiales; __Chromatiaceae; __Nitrosococcus
		denovo1969	Bacteria; __Proteobacteria; __Deltaproteobacteria; __GR-WP33-30
		denovo1617	Bacteria; __Proteobacteria; __Alphaproteobacteria; __Rhodospirillales; __Rhodospirillaceae; __Defluviicoccus; __uncultured_bacterium
		denovo1250	Bacteria; __Nitrospirae; __Nitrospira; __Nitrospirales; __Nitrospiraceae
		AJ347025	Bacteria; __Proteobacteria; __Alphaproteobacteria; __Rhodospirillales; __Rhodospirillaceae; __Defluviicoccus; __uncultured_bacterium
		GU118690	Bacteria; __Proteobacteria; __Alphaproteobacteria; __Rhodospirillales; __Rhodospirillaceae; __Defluviicoccus; __uncultured_bacterium
	Overlap in OTUs between A. aerophoba and P. ficiformis	DQ889875	Bacteria; __Proteobacteria; __Deltaproteobacteria; __Sh765B-TzT-29; __uncultured_delta_proteobacterium
		FJ560485	Bacteria; __Chloroflexi; __Caldilineae; __Caldilineales; __Caldilineaceae; __Caldilinea
		denovo825	Bacteria; __Chloroflexi; __Caldilineae; __Caldilineales; __Caldilineaceae; __Caldilinea
		denovo1162	Bacteria; __Chloroflexi; __Anaerolineae; __Anaerolineales; __Anaerolineaceae; __uncultured
		AJ347026	Bacteria; __Actinobacteria; __Acidimicrobiia; __Acidimicrobiales; __Sva0996_marine_group; __uncultured_bacterium
		denovo1293	Bacteria; __Chloroflexi; __SAR202_clade; __uncultured_Chloroflexi_bacterium
		denovo1300	Bacteria; __Gemmatimonadetes; __BD2-11_terrestrial_group; __uncultured_bacterium
		GU118575	Bacteria; __Bacteroidetes; __Cytophagia; __Order_II_Incertae_Sedis; __Rhodothermaceae; __uncultured
		denovo1547	Bacteria; __Chloroflexi; __Anaerolineae; __Anaerolineales; __Anaerolineaceae; __uncultured
		denovo776	Unassigned
		denovo975	Bacteria; __Acidobacteria; __BPC015; __uncultured_bacterium
		denovo165	Bacteria; __Actinobacteria; __Acidimicrobiia; __Acidimicrobiales; __OCS155_marine_group; __uncultured_bacterium
		DQ889935	Bacteria; __Proteobacteria; __Gammaproteobacteria; __HOC36; __uncultured_gamma_proteobacterium
		AJ347028	Bacteria; __Gemmatimonadetes; __BD2-11_terrestrial_group; __uncultured_bacterium
		GU118606	Bacteria; __Proteobacteria; __Alphaproteobacteria
		JN655302	Bacteria; __Proteobacteria; __Gammaproteobacteria; __Chromatiales; __Granulosicoccaceae; __Granulosicoccus; __uncultured_bacterium
		DQ889881	Bacteria; __Actinobacteria; __Acidimicrobiia; __Acidimicrobiales; __Sva0996_marine_group; __uncultured_actinobacterium
		denovo1240	Bacteria; __Proteobacteria; __Deltaproteobacteria; __Sh765B-TzT-29; __uncultured_delta_proteobacterium
		denovo1234	Bacteria; __Proteobacteria; __Gammaproteobacteria; __Order_Incertae_Sedis; __Family_Incertae_Sedis; __Marinicella; __uncultured_gamma_proteobacterium
		denovo873	Bacteria; __Proteobacteria; __Gammaproteobacteria; __KI89A_clade; __uncultured_bacterium
		denovo113	Unassigned
		denovo349	Bacteria; __Proteobacteria; __Gammaproteobacteria; __Chromatiales; __Granulosicoccaceae; __Granulosicoccus; __uncultured_bacterium
		denovo543	Bacteria; __Spirochaetes; __Spirochaetales; __Spirochaetaceae; __Spirochaeta
		denovo67	Bacteria; __Gemmatimonadetes; __PAUC43f_marine_benthic_group; __uncultured_sediment_bacterium
		denovo486	Bacteria
		denovo18	Bacteria; __Actinobacteria; __Acidimicrobiia; __Acidimicrobiales; __OCS155_marine_group; __uncultured_actinobacterium
		denovo574	Bacteria; __Proteobacteria; __Gammaproteobacteria; __KI89A_clade
		denovo804	Bacteria; __Acidobacteria; __PAUC26f; __uncultured_bacterium
		denovo1215	Unassigned
		JN596700	Bacteria; __Verrucomicrobia; __Opitutae; __Puniceicoccales; __Puniceicoccaceae; __Cerasicoccus; __uncultured_bacterium
		denovo1433	Bacteria; __Proteobacteria; __Gammaproteobacteria; __Oceanospirillales; __OM182_clade; __uncultured_bacterium
		denovo118	Bacteria; __Actinobacteria; __Acidimicrobiia; __Acidimicrobiales; __OCS155_marine_group; __uncultured_actinobacterium
		denovo1384	Bacteria; __Chloroflexi; __SAR202_clade; __uncultured_bacterium
		denovo1555	Bacteria; __Proteobacteria; __Deltaproteobacteria; __Sh765B-TzT-29; __uncultured_delta_proteobacterium
		denovo599	Bacteria; __Proteobacteria; __Alphaproteobacteria; __Rhodospirillales; __Rhodospirillaceae
		denovo1034	Bacteria; __Proteobacteria; __Gammaproteobacteria; __Chromatiales; __Granulosicoccaceae; __Granulosicoccus; __uncultured_bacterium
		denovo1486	Bacteria; __Gemmatimonadetes; __BD2-11_terrestrial_group; __uncultured_bacterium
		denovo185	Bacteria; __Chloroflexi; __Caldilineae; __Caldilineales; __Caldilineaceae; __Caldilinea; __uncultured_Chloroflexi_bacterium
		denovo442	Bacteria; __Proteobacteria; __Gammaproteobacteria; __HOC36; __uncultured_gamma_proteobacterium
		denovo715	Unassigned
		denovo1213	Bacteria; __Chloroflexi; __Caldilineae; __Caldilineales; __Caldilineaceae; __Caldilinea
		denovo129	Bacteria; __Bacteroidetes; __Cytophagia; __Order_II_Incertae_Sedis; __Rhodothermaceae; __uncultured
		denovo1773	Bacteria; __Proteobacteria; __Gammaproteobacteria; __Chromatiales
		denovo628	Bacteria; __Acidobacteria; __DA023; __uncultured_bacterium
		denovo888	Bacteria; __Chloroflexi; __TK10; __uncultured_bacterium
		denovo902	Unassigned
		denovo1868	Bacteria; __Proteobacteria; __Gammaproteobacteria; __Oceanospirillales; __Hahellaceae; __Endozoicomonas
		denovo208	Unassigned
		denovo383	Bacteria; __Proteobacteria; __Gammaproteobacteria; __HOC36; __uncultured_gamma_proteobacterium
		denovo759	Bacteria
		denovo941	Bacteria; __Gemmatimonadetes; __BD2-11_terrestrial_group; __uncultured_delta_proteobacterium
		FJ900559	Bacteria; __Proteobacteria; __Gammaproteobacteria
		AJ347044	Bacteria; __Proteobacteria; __Gammaproteobacteria; __Chromatiales; __Chromatiaceae; __Nitrosococcus; __uncultured_bacterium
		denovo1391	Bacteria; __Gemmatimonadetes; __PAUC43f_marine_benthic_group; __uncultured_sponge_symbiont_PAUC51f
		denovo1138	Bacteria; __Chloroflexi; __Caldilineae; __Caldilineales; __Caldilineaceae; __Caldilinea
		denovo1179	Bacteria; __Chloroflexi; __Caldilineae; __Caldilineales; __Caldilineaceae; __Caldilinea
		denovo283	Bacteria; __Chloroflexi; __SAR202_clade; __uncultured_Chloroflexi_bacterium
		denovo362	Bacteria; __Proteobacteria; __Gammaproteobacteria; __Chromatiales; __Granulosicoccaceae; __Granulosicoccus; __uncultured_bacterium
		denovo600	Bacteria; __Proteobacteria; __Alphaproteobacteria; __Rhodospirillales; __Rhodospirillaceae; __Defluviicoccus; __uncultured_bacterium
		denovo842	Bacteria; __Proteobacteria; __Gammaproteobacteria; __Chromatiales; __Chromatiaceae; __Nitrosococcus; __uncultured_gamma_proteobacterium
		denovo945	Bacteria; __Chloroflexi; __Caldilineae; __Caldilineales; __Caldilineaceae; __Caldilinea; __uncultured_Chloroflexi_bacterium_1i19
		denovo1192	Unassigned
		denovo9	Unassigned
		denovo977	Bacteria; __Actinobacteria; __Acidimicrobiia; __Acidimicrobiales; __Sva0996_marine_group
		denovo1046	Unassigned
		denovo1424	Unassigned
		denovo1490	Bacteria; __Acidobacteria; __DA023; __uncultured_bacterium
		denovo1502	Unassigned
		denovo1717	Bacteria; __Proteobacteria; __Deltaproteobacteria; __Sh765B-TzT-29; __uncultured_delta_proteobacterium
		denovo1812	Bacteria; __Proteobacteria; __Alphaproteobacteria; __Rhodospirillales; __Rhodospirillaceae; __uncultured; __uncultured_bacterium
		denovo2017	Bacteria; __Proteobacteria; __Gammaproteobacteria; __Chromatiales; __Chromatiaceae; __Nitrosococcus; __uncultured_bacterium
		denovo261	Bacteria; __Proteobacteria; __Gammaproteobacteria; __HOC36; __uncultured_gamma_proteobacterium
		denovo365	Bacteria; __Chloroflexi; __Caldilineae; __Caldilineales; __Caldilineaceae; __Caldilinea; __uncultured_Chloroflexi_bacterium_1i19
		denovo625	Bacteria; __Proteobacteria; __Deltaproteobacteria; __GR-WP33-30; __uncultured_bacterium
		denovo645	Unassigned
		denovo900	Unassigned
		denovo92	Bacteria; __Proteobacteria; __JTB23; __uncultured_bacterium
		denovo97	Bacteria; __Proteobacteria; __Alphaproteobacteria; __Rhodospirillales; __Rhodospirillaceae; __Defluviicoccus; __uncultured_bacterium
	Overlap in OTUs between A. aerophoba and C. candelabrum	denovo290	Bacteria; __Chloroflexi; __TK10; __uncultured_bacterium
		denovo1477	Bacteria
A. aerophoba: sample, material scraped from plates and picked isolates	Overlap in OTUs between sponge samples, material scraped from plates and picked isolates	GU940713	Bacteria; __Actinobacteria; __Propionibacteriales; __Propionibacteriaceae; __Propionibacterium; __uncultured_bacterium
		EU803928	Bacteria; __Proteobacteria; __Gammaproteobacteria; __Oceanospirillales; __Halomonadaceae; __Halomonas
	Overlap in OTUs between material scraped from plates and picked isolates	denovo1749	Bacteria; __Proteobacteria; __Alphaproteobacteria; __Rhodobacterales; __Rhodobacteraceae; __Pseudovibrio
		denovo1026	Bacteria; __Actinobacteria; __Micrococcales; __Intrasporangiaceae; __uncultured
		FJ624884	Bacteria; __Proteobacteria; __Alphaproteobacteria; __Rhizobiales
		denovo1558	Bacteria; __Bacteroidetes; __Flavobacteria; __Flavobacteriales; __Flavobacteriaceae; __uncultured
		HE574879	Bacteria; __Proteobacteria; __Alphaproteobacteria; __Rhodobacterales; __Rhodobacteraceae; __uncultured
		AM709702	Bacteria; __Proteobacteria; __Alphaproteobacteria; __Rhodobacterales; __Rhodobacteraceae; __Sulfitobacter; __uncultured_alpha_proteobacterium
		denovo1888	Bacteria; __Actinobacteria; __Micrococcales; __Dermabacteraceae; __Brachybacterium
		HM595366	Bacteria; __Actinobacteria; __Micrococcales; __Dermabacteraceae; __Brachybacterium; __uncultured_bacterium
		JF937422	Bacteria; __Proteobacteria; __Gammaproteobacteria; __Oceanospirillales; __Halomonadaceae; __Halomonas
		U81990	Bacteria; __Actinobacteria; __Corynebacteriales; __Nocardiaceae; __Rhodococcus
		denovo552	Bacteria; __Proteobacteria; __Alphaproteobacteria; __Rhodobacterales; __Rhodobacteraceae; __uncultured
		denovo473	Bacteria; __Bacteroidetes; __Flavobacteria; __Flavobacteriales; __Flavobacteriaceae; __Tenacibaculum
		denovo427	Unassigned
		JN874385	Bacteria; __Proteobacteria; __Alphaproteobacteria; __Rhodobacterales; __Rhodobacteraceae
		denovo198	Bacteria; __Bacteroidetes; __Flavobacteria; __Flavobacteriales; __Flavobacteriaceae; __Aquimarina
		denovo547	Bacteria; __Proteobacteria; __Alphaproteobacteria; __Rhodobacterales; __Rhodobacteraceae; __Pseudovibrio
		AY914065	Bacteria; __Actinobacteria; __Micrococcales; __Micrococcaceae; __Nesterenkonia
		denovo1338	Bacteria; __Bacteroidetes; __Flavobacteria; __Flavobacteriales; __Flavobacteriaceae; __uncultured
		denovo415	Bacteria; __Proteobacteria; __Alphaproteobacteria; __Rhodobacterales; __Rhodobacteraceae; __Pseudovibrio
		denovo605	Bacteria; __Actinobacteria; __Micrococcales; __Brevibacteriaceae; __Brevibacterium
		EU935300	Bacteria; __Proteobacteria; __Gammaproteobacteria; __Oceanospirillales; __Halomonadaceae; __Halomonas
		denovo119	Bacteria; __Proteobacteria; __Alphaproteobacteria; __Rhodobacterales; __Rhodobacteraceae; __uncultured
		HM108471	Bacteria; __Proteobacteria; __Betaproteobacteria; __Burkholderiales; __Burkholderiaceae; __Burkholderia; __uncultured_beta_proteobacterium
		denovo862	Bacteria; __Actinobacteria; __Micrococcales; __Brevibacteriaceae; __Brevibacterium
		AY959053	Bacteria; __Actinobacteria; __Corynebacteriales; __Corynebacteriaceae; __Corynebacterium; __uncultured_bacterium
		DQ446109	Bacteria; __Proteobacteria; __Alphaproteobacteria; __Rhodobacterales; __Rhodobacteraceae
		HQ671075	Bacteria; __Proteobacteria; __Gammaproteobacteria; __Pseudomonadales; __Moraxellaceae; __Acinetobacter; __uncultured_bacterium
		HQ326290	Bacteria; __Proteobacteria; __Alphaproteobacteria; __Rhodobacterales; __Rhodobacteraceae
		DQ860060	Bacteria; __Proteobacteria; __Alphaproteobacteria; __Rhodobacterales; __Rhodobacteraceae
		FJ203135	Bacteria; __Proteobacteria; __Alphaproteobacteria; __Rhodobacterales; __Rhodobacteraceae
		HQ118426	Bacteria; __Proteobacteria; __Alphaproteobacteria; __Rhizobiales
		HQ721418	Bacteria; __Proteobacteria; __Gammaproteobacteria; __Oceanospirillales; __Halomonadaceae; __Halomonas
		JF937433	Bacteria; __Firmicutes; __Bacilli; __Bacillales; __Bacillaceae; __Bacillus
		X97093	Bacteria; __Proteobacteria; __Betaproteobacteria; __Burkholderiales; __Burkholderiaceae; __Ralstonia
		GU179554	Bacteria; __Proteobacteria; __Gammaproteobacteria; __Oceanospirillales; __Halomonadaceae; __Halomonas
		AB477015	Bacteria; __Proteobacteria; __Gammaproteobacteria; __Oceanospirillales; __Halomonadaceae; __Halomonas
		denovo1273	Bacteria; __Proteobacteria; __Gammaproteobacteria; __Oceanospirillales; __Halomonadaceae; __Halomonas
		denovo1670	Bacteria; __Proteobacteria
		denovo312	Bacteria; __Proteobacteria; __Alphaproteobacteria; __Rhodobacterales; __Rhodobacteraceae
		FJ418924	Bacteria; __Proteobacteria; __Alphaproteobacteria; __Rhizobiales; __Bradyrhizobiaceae; __Bradyrhizobium
		JN177591	Bacteria; __Proteobacteria; __Gammaproteobacteria; __Alteromonadales; __Pseudoalteromonadaceae; __Pseudoalteromonas
		HE574895	Bacteria; __Proteobacteria; __Alphaproteobacteria; __Rhodobacterales; __Rhodobacteraceae; __uncultured; __uncultured_bacterium
		denovo1754	Bacteria; __Bacteroidetes; __Flavobacteria; __Flavobacteriales; __Flavobacteriaceae
		denovo822	Bacteria; __Proteobacteria; __Alphaproteobacteria; __Rhizobiales
		EF123323	Bacteria; __Proteobacteria; __Alphaproteobacteria; __Rhodobacterales; __Rhodobacteraceae
		GQ263306	Bacteria; __Proteobacteria; __Alphaproteobacteria; __Rhizobiales; __Bradyrhizobiaceae
		denovo520	Bacteria; __Bacteroidetes; __Flavobacteria; __Flavobacteriales; __Flavobacteriaceae
		denovo1832	Bacteria; __Proteobacteria; __Alphaproteobacteria; __Rhodobacterales; __Rhodobacteraceae
		denovo1230	Bacteria; __Proteobacteria; __Alphaproteobacteria; __Rhodobacterales; __Rhodobacteraceae; __uncultured
		EF593067	Bacteria; __Proteobacteria; __Alphaproteobacteria; __Sphingomonadales; __Sphingomonadaceae; __Sphingomonas
		EU463921	Bacteria; __Cyanobacteria; __Chloroplast
		HQ118340	Bacteria; __Proteobacteria; __Alphaproteobacteria; __Rhizobiales; __Bradyrhizobiaceae; __Bradyrhizobium
		HQ753432	Bacteria; __Actinobacteria; __Corynebacteriales; __Corynebacteriaceae
		denovo2041	Bacteria; __Proteobacteria; __Alphaproteobacteria; __Rhodobacterales; __Rhodobacteraceae
C. candelabrum: sample, material scraped from plates and picked isolates	Overlap in OTUs between sponge samples, material scraped from plates and picked isolates	GQ118701	Bacteria; __Proteobacteria; __Gammaproteobacteria; __Alteromonadales; __Alteromonadaceae; __Microbulbifer
		denovo636	Bacteria; __Proteobacteria; __Deltaproteobacteria; __Sh765B-TzT-29; __uncultured_bacterium
	Overlap in OTUs between sponge samples and material scraped from plates	EU035954	Bacteria; __Nitrospirae; __Nitrospira; __Nitrospirales; __Nitrospiraceae
		denovo1022	Bacteria
		EF076171	Bacteria; __Proteobacteria; __Gammaproteobacteria; __Chromatiales; __Chromatiaceae; __Nitrosococcus
		denovo703	Unassigned
		denovo1969	Bacteria; __Proteobacteria; __Deltaproteobacteria; __GR-WP33-30
		denovo797	Bacteria; __Chloroflexi; __TK10; __uncultured_bacterium
		AF170746	Bacteria; __Actinobacteria; __Micrococcales; __Intrasporangiaceae; __Janibacter; __uncultured_bacterium
		denovo1633	Unassigned
		denovo1250	Bacteria; __Nitrospirae; __Nitrospira; __Nitrospirales; __Nitrospiraceae
		denovo47	Bacteria; __Proteobacteria; __Gammaproteobacteria; __Oceanospirillales; __OM182_clade; __uncultured_gamma_proteobacterium
		denovo771	Bacteria; __Proteobacteria; __Gammaproteobacteria; __Chromatiales
		denovo359	Bacteria; __Chloroflexi; __SAR202_clade; __uncultured_bacterium
		denovo244	Bacteria; __Proteobacteria; __Alphaproteobacteria; __Rhodospirillales; __Rhodospirillaceae; __Defluviicoccus; __uncultured_bacterium
		denovo354	Bacteria; __Acidobacteria; __PAUC26f
		denovo1030	Bacteria; __Proteobacteria; __Gammaproteobacteria; __Oceanospirillales; __Hahellaceae; __Kistimonas
		denovo1584	Unassigned
		denovo1518	Bacteria; __Proteobacteria; __Gammaproteobacteria; __Chromatiales
	Overlap in OTUs between material scraped from plates and picked isolates	denovo1749	Bacteria; __Proteobacteria; __Alphaproteobacteria; __Rhodobacterales; __Rhodobacteraceae; __Pseudovibrio
		FJ624884	Bacteria; __Proteobacteria; __Alphaproteobacteria; __Rhizobiales
		JF937422	Bacteria; __Proteobacteria; __Gammaproteobacteria; __Oceanospirillales; __Halomonadaceae; __Halomonas
		FJ808721	Bacteria; __Firmicutes; __Bacilli; __Bacillales; __Bacillaceae; __Aeribacillus
		denovo189	Bacteria; __Proteobacteria; __Gammaproteobacteria; __Alteromonadales; __Alteromonadaceae; __Microbulbifer
		denovo507	Bacteria; __Proteobacteria; __Gammaproteobacteria; __Alteromonadales; __Alteromonadaceae; __Microbulbifer
		denovo415	Bacteria; __Proteobacteria; __Alphaproteobacteria; __Rhodobacterales; __Rhodobacteraceae; __Pseudovibrio
		EU935300	Bacteria; __Proteobacteria; __Gammaproteobacteria; __Oceanospirillales; __Halomonadaceae; __Halomonas
		HM108471	Bacteria; __Proteobacteria; __Betaproteobacteria; __Burkholderiales; __Burkholderiaceae; __Burkholderia; __uncultured_beta_proteobacterium
		GU940713	Bacteria; __Actinobacteria; __Propionibacteriales; __Propionibacteriaceae; __Propionibacterium; __uncultured_bacterium
		denovo1273	Bacteria; __Proteobacteria; __Gammaproteobacteria; __Oceanospirillales; __Halomonadaceae; __Halomonas
		denovo1062	Bacteria; __Proteobacteria; __Gammaproteobacteria; __Alteromonadales; __Alteromonadaceae; __Microbulbifer
		HQ616309	Bacteria; __Actinobacteria; __Propionibacteriales; __Propionibacteriaceae; __Propionibacterium
P. ficiformis: sample, material scraped from plates and picked isolates	Overlap in OTUs between sponge samples and material scraped from plates	DQ889875	Bacteria; __Proteobacteria; __Deltaproteobacteria; __Sh765B-TzT-29; __uncultured_delta_proteobacterium
		EU035954	Bacteria; __Nitrospirae; __Nitrospira; __Nitrospirales; __Nitrospiraceae
		denovo1022	Bacteria
		denovo305	Bacteria; __Bacteroidetes; __Flavobacteria; __Flavobacteriales
		denovo1162	Bacteria; __Chloroflexi; __Anaerolineae; __Anaerolineales; __Anaerolineaceae; __uncultured
		AJ347026	Bacteria; __Actinobacteria; __Acidimicrobiia; __Acidimicrobiales; __Sva0996_marine_group; __uncultured_bacterium
		GU118575	Bacteria; __Bacteroidetes; __Cytophagia; __Order_II_Incertae_Sedis; __Rhodothermaceae; __uncultured
		denovo1547	Bacteria; __Chloroflexi; __Anaerolineae; __Anaerolineales; __Anaerolineaceae; __uncultured
		denovo1182	Bacteria; __Chlorobi; __Chlorobia; __Chlorobiales; __OPB56; __uncultured_Chlorobi_bacterium
		EF076171	Bacteria; __Proteobacteria; __Gammaproteobacteria; __Chromatiales; __Chromatiaceae; __Nitrosococcus
		GU118526	Bacteria; __Proteobacteria; __Alphaproteobacteria; __Rhodospirillales; __Rhodospirillaceae; __uncultured; __uncultured_bacterium
		denovo776	Unassigned
		denovo165	Bacteria; __Actinobacteria; __Acidimicrobiia; __Acidimicrobiales; __OCS155_marine_group; __uncultured_bacterium
		DQ889935	Bacteria; __Proteobacteria; __Gammaproteobacteria; __HOC36; __uncultured_gamma_proteobacterium
		GU118606	Bacteria; __Proteobacteria; __Alphaproteobacteria
		DQ889881	Bacteria; __Actinobacteria; __Acidimicrobiia; __Acidimicrobiales; __Sva0996_marine_group; __uncultured_actinobacterium
		denovo1250	Bacteria; __Nitrospirae; __Nitrospira; __Nitrospirales; __Nitrospiraceae
		denovo1240	Bacteria; __Proteobacteria; __Deltaproteobacteria; __Sh765B-TzT-29; __uncultured_delta_proteobacterium
		denovo1284	Bacteria; __Chloroflexi; __Anaerolineae; __Anaerolineales; __Anaerolineaceae; __uncultured
		denovo1590	Bacteria; __Bacteroidetes; __Flavobacteria; __Flavobacteriales; __Flavobacteriaceae; __Maribacter; __uncultured_bacterium
		denovo543	Bacteria; __Spirochaetes; __Spirochaetales; __Spirochaetaceae; __Spirochaeta
		GU118690	Bacteria; __Proteobacteria; __Alphaproteobacteria; __Rhodospirillales; __Rhodospirillaceae; __Defluviicoccus; __uncultured_bacterium
		denovo486	Bacteria
		denovo98	Bacteria; __Proteobacteria; __Alphaproteobacteria; __Rhodobacterales; __Rhodobacteraceae; __uncultured
		denovo574	Bacteria; __Proteobacteria; __Gammaproteobacteria; __KI89A_clade
		denovo804	Bacteria; __Acidobacteria; __PAUC26f; __uncultured_bacterium
		denovo1555	Bacteria; __Proteobacteria; __Deltaproteobacteria; __Sh765B-TzT-29; __uncultured_delta_proteobacterium
		GU118588	Bacteria; __Acidobacteria; __PAUC26f; __uncultured_bacterium
		denovo599	Bacteria; __Proteobacteria; __Alphaproteobacteria; __Rhodospirillales; __Rhodospirillaceae
		denovo1303	Bacteria; __Chloroflexi; __Anaerolineae; __Anaerolineales; __Anaerolineaceae; __uncultured; __uncultured_bacterium
		denovo528	Bacteria; __Proteobacteria; __Alphaproteobacteria; __Rhodospirillales; __Rhodospirillaceae; __Defluviicoccus; __uncultured_bacterium
		EF076172	Bacteria; __Spirochaetes; __Spirochaetales; __Spirochaetaceae; __Spirochaeta
		FJ529262	Bacteria; __Proteobacteria; __Gammaproteobacteria; __Chromatiales; __Chromatiaceae; __Nitrosococcus; __uncultured_bacterium
		denovo1147	Bacteria; __Actinobacteria; __Acidimicrobiia; __Acidimicrobiales; __OCS155_marine_group; __uncultured_bacterium
		denovo1391	Bacteria; __Gemmatimonadetes; __PAUC43f_marine_benthic_group; __uncultured_sponge_symbiont_PAUC51f
		denovo1415	Bacteria; __Nitrospirae; __Nitrospira; __Nitrospirales; __Nitrospiraceae
		denovo600	Bacteria; __Proteobacteria; __Alphaproteobacteria; __Rhodospirillales; __Rhodospirillaceae; __Defluviicoccus; __uncultured_bacterium
		denovo1845	Bacteria; __Proteobacteria; __Alphaproteobacteria; __Rhodospirillales; __Rhodospirillaceae; __uncultured; __uncultured_bacterium
		denovo281	Bacteria; __Proteobacteria; __Gammaproteobacteria; __Oceanospirillales; __Oceanospirillaceae; __Pseudospirillum
		denovo977	Bacteria; __Actinobacteria; __Acidimicrobiia; __Acidimicrobiales; __Sva0996_marine_group
		denovo1503	Bacteria; __Chloroflexi; __Anaerolineae; __Anaerolineales; __Anaerolineaceae; __uncultured; __uncultured_bacterium
		denovo1564	Bacteria; __Chloroflexi; __Anaerolineae; __Anaerolineales; __Anaerolineaceae; __uncultured; __uncultured_bacterium
		denovo1643	Bacteria; __Proteobacteria; __Alphaproteobacteria; __Rhodospirillales; __Rhodospirillaceae; __uncultured; __uncultured_bacterium
		denovo1906	Unassigned
		denovo593	Bacteria; __Chloroflexi; __Anaerolineae; __Anaerolineales; __Anaerolineaceae; __uncultured; __uncultured_bacterium
	Overlap in OTUs between material scraped from plates and picked isolates	denovo1749	Bacteria; __Proteobacteria; __Alphaproteobacteria; __Rhodobacterales; __Rhodobacteraceae; __Pseudovibrio
		GQ118701	Bacteria; __Proteobacteria; __Gammaproteobacteria; __Alteromonadales; __Alteromonadaceae; __Microbulbifer
		FJ751910	Bacteria; __Firmicutes; __Bacilli; __Bacillales; __Bacillaceae; __Bacillus
		FJ624884	Bacteria; __Proteobacteria; __Alphaproteobacteria; __Rhizobiales
		JF937422	Bacteria; __Proteobacteria; __Gammaproteobacteria; __Oceanospirillales; __Halomonadaceae; __Halomonas
		FJ808721	Bacteria; __Firmicutes; __Bacilli; __Bacillales; __Bacillaceae; __Aeribacillus
		denovo507	Bacteria; __Proteobacteria; __Gammaproteobacteria; __Alteromonadales; __Alteromonadaceae; __Microbulbifer
		denovo828	Bacteria; __Proteobacteria; __Alphaproteobacteria; __Rhodobacterales; __Rhodobacteraceae; __Pseudovibrio
		denovo415	Bacteria; __Proteobacteria; __Alphaproteobacteria; __Rhodobacterales; __Rhodobacteraceae; __Pseudovibrio
		denovo1189	Unassigned
		EU935300	Bacteria; __Proteobacteria; __Gammaproteobacteria; __Oceanospirillales; __Halomonadaceae; __Halomonas
		HM108471	Bacteria; __Proteobacteria; __Betaproteobacteria; __Burkholderiales; __Burkholderiaceae; __Burkholderia; __uncultured_beta_proteobacterium
		FJ169195	Bacteria; __Proteobacteria; __Alphaproteobacteria; __Rhodobacterales; __Rhodobacteraceae; __Pseudovibrio
		X97093	Bacteria; __Proteobacteria; __Betaproteobacteria; __Burkholderiales; __Burkholderiaceae; __Ralstonia
		denovo1062	Bacteria; __Proteobacteria; __Gammaproteobacteria; __Alteromonadales; __Alteromonadaceae; __Microbulbifer
		denovo1395	Bacteria; __Proteobacteria; __Alphaproteobacteria; __Rhodobacterales; __Rhodobacteraceae; __Pseudovibrio
		denovo1789	Bacteria; __Proteobacteria; __Alphaproteobacteria; __Rhodobacterales; __Rhodobacteraceae
		JF808978	Bacteria; __Proteobacteria; __Betaproteobacteria; __Burkholderiales; __Comamonadaceae
		denovo904	Bacteria; __Proteobacteria; __Alphaproteobacteria; __Rhodobacterales; __Rhodobacteraceae; __Pseudovibrio
		FJ382257	Bacteria; __Actinobacteria; __Corynebacteriales; __Mycobacteriaceae; __Mycobacterium
		denovo646	Unassigned
